# Supplementary material for: Water quality assessment of Australian ports using water quality evaluation indices
Source: PLoS One. 2017 Dec 15;12(12):e0189284. doi: 10.1371/journal.pone.0189284 (PMC5731693; doi:10.1371/journal.pone.0189284)
Supplement: S3 Table — (XLSX) [file pone.0189284.s003.xlsx]

## Sheet: Jackson
Port Jackson (Date- 12-12-2016)
Parameter	Point 1 (High) Background	Point2 (High)	Point 3 (High)	Point 4 (High)	Point 5 (High)	Comments
GPS Reading	S 33.853570, E 151.208512	S 33.859807, E 151.209741	S 33. 859842, E 151.212707	S 33.857741, E 151.215940	S 33.859411, E 151.221616
Temp (0 C)	23.6	23.4	23.2	23.2	23.4	Do level is higher in bacground area than port area.
Do	80	78	68	68	86	Turbidity is low at background level
pH	7.71	7.7	7.7	7.76	7.84
Turbidity (NTU)	0.35	0.67	0.56	0.48	0.31
Ec (ms)	50.5	51	53.3	50.1	51.2
Total Coliform
E.Coli
	Low	Low	Low	Low	Low
Temp (0 C)	26.8	26.1	25.7	25	25.4
Do	90	78	80.6	84	83	At low tide Do level is high at points but highest at the background point
pH	7.7	7.61	7.62	7.66	7.75
Turbidity (NTU)	0.7	0.63	0.63	0.62	0.64
Ec (ms)	51.4	48.7	49.9	47.9	49.3
	Point1 High Low	Point2 High Low	Point3 High Low	Point4 High Low	Point5 High Low
Dialution	ND 2 5 ND 2 5	ND 2 5 ND 2 5	ND 2 5 ND 2 5	ND 2 5 ND 2 5	ND 2 5 ND 2 5	At bacground point the coliform is lower
Total Coliform	5.3 6.2 5 0 0 0	19.2 95.6 32 7 12.8 0	25.4 401 43.5 2 4 0	7.5 22.2 5 2 4 0	19.2 330.4 5 0 0 0	During low tide both E coli and Coliform are lower.
E.Coli	0 0 0 0 0 0	1 12.8 0 1 0 0	4.2 22 15 0 0 0	1 2 0 0 0 0	6.4 10.6 0 0 0 0
	High Tide	pH	Average	Minimum	Maximum	std
PJH1	Point 1 Background	7.71	7.742	7.7	7.84	0.0680278
PJH2	Point 2	7.7
PJH3	Point 3	7.7
PJH4	Point 4	7.76
PJH5	Point 5	7.84
	Low Tide
PJL1	Point 1	7.7	7.668	7.61	7.75
PJL2	Point 2	7.61
PJL3	Point 3	7.62
PJL4	Point 4	7.66
PJL5	Point 5	7.75	7.705
	High Tide	DO	Average	Minimum	Maximum	std
	Point 1 Background	80	76	68	86	7.11356
	Point 2	78
	Point 3	68
	Point 4	68
	Point 5	86
	Low Tide
	Point 1	90	83.12	78	90
	Point 2	78
	Point 3	80.6
	Point 4	84
	Point 5	83	79.56
	High Tide	Turbidity (NTU)	Average	Minimum	Maximum	std
	Point 1 Background	0.35	0.474	0.31	0.67
	Point 2	0.67				0.135191
	Point 3	0.56
	Point 4	0.48
	Point 5	0.31
	Low Tide
	Point 1	0.7	0.644	0.62	0.7
	Point 2	0.63
	Point 3	0.63
	Point 4	0.62
	Point 5	0.64	0.559
	High Tide	EC (ms)	Average	Minimum	Maximum	std
	Point 1 Background	50.5	51.22	50.1	53.3
	Point 2	51				1.52974
	Point 3	53.3
	Point 4	50.1
	Point 5	51.2
	Low Tide
	Point 1	51.4	49.44	47.9	51.4
	Point 2	48.7
	Point 3	49.9
	Point 4	47.9
	Point 5	49.3	50.33
	High Tide	TDS	Average	Minimum	Maximum	std
	Point 1 Background
	Point 2
	Point 3
	Point 4
	Point 5
	Low Tide
	Point 1
	Point 2
	Point 3
	Point 4
	Point 5
	High Tide	Phosphate	Average	Minimum	Maximum	std
	Point 1 Background	0.011	0.0094	0.008	0.011
	Point 2	0.008				0.00216282
	Point 3	0.01
	Point 4	0.008
	Point 5	0.01
	Low Tide
	Point 1	0.015	0.012	0.01	0.015
	Point 2	0.01
	Point 3	0.013
	Point 4	0.01
	Point 5	0.012	0.0107
	High Tide	Nitrate	Average	Minimum	Maximum	std
	Point 1 Background	0.053	0.0384	0.02	0.053
	Point 2	0.037				0.0140953
	Point 3	0.029
	Point 4	0.053
	Point 5	0.02
	Low Tide
	Point 1	0.014	0.033	0.014	0.053
	Point 2	0.053
	Point 3	0.04
	Point 4	0.026
	Point 5	0.032	0.0357
	parameter	unit	Q value	Weighting	Total
	BOD	mg/l		0.11
	Do	% saturation		0.17
	Fecal coliform	colonies/100ml		0.16
	Nitrates	mg/l		0.1
	pH			0.11
	Temperature	0 c		0.1
	TDS	mg/l		0.07
	Phosphate	mg/l		0.1
	Turbidity	NTU		0.08

## Sheet: WQI
Parameter	Unit	Location	Tested Value	Q value	Weighting Factor	Wi	Qi*Wi	Parameter	Unit	Location	Tested Value	Q value	Weighting Factor	Wi	Qi*Wi
High Tide		Port Jackson						Low Tide	Port Jackson
pH		1, Background	7.71	90	0.11	0.11	9.9	pH		1, Background	7.7	90	0.11	0.11	9.9
Do	saturation	1, Background	80	88	0.17	0.17	14.96	Do	saturation	1, Background	90	95	0.17	0.17	16.15
TDS	mg/l	1, Background	50233	20	0.07	0.07	1.4	TDS	mg/l	1, Background	40667	20	0.07	0.07	1.4
Turbidity	NTU	1, Background	0.35	93	0.08	0.08	7.44	Turbidity	NTU	1, Background	0.7	80	0.08	0.08	6.4
Temperature	0C	1, Background	NM	NM	0.1	NM	NM	Temperature	0C	1, Background	NM	NM	0.1	NM	NM
Phosphate	mg/l	1, Background	0.011	97	0.1	0.1	9.7	Phosphate	mg/l	1, Background	0.015	98	0.1	0.1	9.8
Nitrates	mg/l	1, Background	0.053	97	0.1	0.1	9.7	Nitrates	mg/l	1, Background	0.014	93	0.1	0.1	9.3
BOD	mg/l	1, Background	0.6	95	0.11	0.11	10.45	BOD	mg/l	1, Background	0.7	93	0.11	0.11	10.23
Fecal Coliform	/100ml	1, Background	6.2	79	0.16	0.16	12.64	Fecal Coliform	/100ml	1, Background	0	0	0.16	0.16	0
					TOTALS:	0.9	74.79						TOTALS:	0.9	63.18
					Water Quality Index =		83.1			NM = Not Measured			Water Quality Index =		70.2
					Water Quality Rating =		Good						Water Quality Rating =		Good
Parameter	Unit	Location	Tested Value	Q value	Weighting Factor	Wi	Qi*Wi	Parameter	Unit	Location	Tested Value	Q value	Weighting Factor	Wi	Qi*Wi
High tide		Port Jackson						Low Tide		Port Jackson
pH		2	7.7	90	0.11	0.11	9.9	pH		2	7.61	73	0.11	0.11	8.03
Do	saturation	2	78	80	0.17	0.17	13.6	Do	saturation	2	78	80	0.17	0.17	13.6
TDS	mg/l	2	43300	20	0.07	0.07	1.4	TDS	mg/l	2	42200	20	0.07	0.07	1.4
Turbidity	NTU	2	0.67	93	0.08	0.08	7.44	Turbidity	NTU	2	0.63	92	0.08	0.08	7.36
Temperature	0C	2	NM	NM	0.1	NM	NM	Temperature	0C	2	NM	NM	0.1	NM	NM
Phosphate	mg/l	2	0.008	99	0.1	0.1	9.9	Phosphate	mg/l	2	0.01	99	0.1	0.1	9.9
Nitrates	mg/l	2	0.037	97	0.1	0.1	9.7	Nitrates	mg/l	2	0.053	92	0.1	0.1	9.2
BOD	mg/l	2	1	93	0.11	0.11	10.23	BOD	mg/l	2	0.7	93	0.11	0.11	10.23
Fecal Coliform	/100ml	2	95.6	48	0.16	0.16	7.68	Fecal Coliform	/100ml	2	12.6	68	0.16	0.16	10.88
					Total=	0.9	69.85						Total=	0.9	70.6
					Water Quality Index =		77.6111						Water Quality Index =		78.4444
					Water Quality Rating =		Good						Water Quality Rating =		Good
Parameter	Unit	Location	Tested Value	Q value	Weighting Factor	Wi	Qi*Wi	Parameter	Unit	Location	Tested Value	Q value	Weighting Factor	Wi	Qi*Wi
High tide		Port Jackson						Low Tide		Port Jackson
pH		3	7.7	90	0.11	0.11	9.9	pH		3	7.62	89	0.11	0.11	9.79
Do	saturation	3	68	61	0.17	0.17	10.37	Do	saturation	3	80.6	88	0.17	0.17	14.96
TDS	mg/l	3	44767	20	0.07	0.07	1.4	TDS	mg/l	3	42933	20	0.07	0.07	1.4
Turbidity	NTU	3	0.56	98	0.08	0.08	7.84	Turbidity	NTU	3	0.62	96	0.08	0.08	7.68
Temperature	0C	3	NM	NM	0.1	NM	NM	Temperature	0C	3	NM	NM	0.1	NM	NM
Phosphate	mg/l	3	0.01	99	0.1	0.1	9.9	Phosphate	mg/l	3	0.013	98	0.1	0.1	9.8
Nitrates	mg/l	3	0.029	95	0.1	0.1	9.5	Nitrates	mg/l	3	0.04	98	0.1	0.1	9.8
BOD	mg/l	3	0.8	94	0.11	0.11	10.34	BOD	mg/l	3	0.6	88	0.11	0.11	9.68
Fecal Coliform	/100ml	3	401	30	0.16	0.16	4.8	Fecal Coliform	/100ml	3	4	82	0.16	0.16	13.12
					Total=	0.9	64.05						Total=	0.9	76.23
					Water Quality Index =		71.1667						Water Quality Index =		84.7
					Water Quality Rating =		Good						Water Quality Rating =		Good
Parameter	Unit	Location	Tested Value	Q value	Weighting Factor	Wi	Qi*Wi	Parameter	Unit	Location	Tested Value	Q value	Weighting Factor	Wi	Qi*Wi
High tide		Port Jackson						Low Tide		Port Jackson
pH		4	7.76	90	0.11	0.11	9.9	pH		4	7.66	90	0.11	0.11	9.9
Do	saturation	4	68	61	0.17	0.17	10.37	Do	saturation	4	84	89	0.17	0.17	15.13
TDS	mg/l	4	42800	20	0.07	0.07	1.4	TDS	mg/l	4	43967	20	0.07	0.07	1.4
Turbidity	NTU	4	0.48	97	0.08	0.08	7.76	Turbidity	NTU	4	0.62	96	0.08	0.08	7.68
Temperature	0C	4	NM	NM	0.1	NM	NM	Temperature	0C	4	NM	NM	0.1	NM	NM
Phosphate	mg/l	4	0.008	99	0.1	0.1	9.9	Phosphate	mg/l	4	0.01	99	0.1	0.1	9.9
Nitrates	mg/l	4	0.053	97	0.1	0.1	9.7	Nitrates	mg/l	4	0.026	98	0.1	0.1	9.8
BOD	mg/l	4	0.4	96	0.11	0.11	10.56	BOD	mg/l	4	0.5	93	0.11	0.11	10.23
Fecal Coliform	/100ml	4	22.2	59	0.16	0.16	9.44	Fecal Coliform	/100ml	4	2	90	0.16	0.16	14.4
					Total=	0.9	69.03						Total=	0.9	78.44
					Water Quality Index =		76.7						Water Quality Index =		87.1556
					Water Quality Rating =		Good						Water Quality Rating =		Good
Parameter	Unit	Location	Tested Value	Q value	Weighting Factor	Wi	Qi*Wi	Parameter	Unit	Location	Tested Value	Q value	Weighting Factor	Wi	Qi*Wi
High tide		Port Jackson						Low Tide		Port Jackson
pH		5	7.84	90.5	0.11	0.11	9.955	pH		5	7.75	90	0.11	0.11	9.9
Do	saturation	5	86	91	0.17	0.17	15.47	Do	saturation	5	83	89	0.17	0.17	15.13
TDS	mg/l	5	42700	20	0.07	0.07	1.4	TDS	mg/l	5	68200	20	0.07	0.07	1.4
Turbidity	NTU	5	0.31	96	0.08	0.08	7.68	Turbidity	NTU	5	0.64	96	0.08	0.08	7.68
Temperature	0C	5	NM	NM	0.1	NM	NM	Temperature	0C	5	NM	NM	0.1	NM	NM
Phosphate	mg/l	5	0.01	99	0.1	0.1	9.9	Phosphate	mg/l	5	0.012	99	0.1	0.1	9.9
Nitrates	mg/l	5	0.02	98	0.1	0.1	9.8	Nitrates	mg/l	5	0.032	97	0.1	0.1	9.7
BOD	mg/l	5	0.6	96	0.11	0.11	10.56	BOD	mg/l	5	0.5	93	0.11	0.11	10.23
Fecal Coliform	/100ml	5	330.4	32	0.16	0.16	5.12	Fecal Coliform	/100ml	5	0	0	0.16	0.16	0
					Total=	0.9	69.885						Total=	0.9	63.94
					Water Quality Index =		77.65						Water Quality Index =		71.0444
					Water Quality Rating =		Good						Water Quality Rating =		Good
					Botany
Parameter	Unit	Location	Tested Value	Q value	Weighting Factor	Wi	Qi*Wi	Parameter	Unit	Location	Tested Value	Q value	Weighting Factor	Wi	Qi*Wi
High tide		Port Botany						Low Tide		Port Botany
pH		1	7.58	89	0.11	0.11	9.79	pH		1	7.6	89	0.11	0.11	9.79
Do	saturation	1	58.4	50	0.17	0.17	8.5	Do	saturation	1	68.5	67	0.17	0.17	11.39
TDS	mg/l	1	48880	20	0.07	0.07	1.4	TDS	mg/l	1	43810	20	0.07	0.07	1.4
Turbidity	NTU	1	1.59	93	0.08	0.08	7.44	Turbidity	NTU	1	1.41	93	0.08	0.08	7.44
Temperature	0C	1	NM	NM	0.1	NM	NM	Temperature	0C	1	NM	NM	0.1	NM	NM
Phosphate	mg/l	1	0.0049	98	0.1	0.1	9.8	Phosphate	mg/l	1	0.015	98	0.1	0.1	9.8
Nitrates	mg/l	1	0.027	96	0.1	0.1	9.6	Nitrates	mg/l	1	0.019	97	0.1	0.1	9.7
BOD	mg/l	1	0.9	93	0.11	0.11	10.23	BOD	mg/l	1	1.4	89	0.11	0.11	9.79
Fecal Coliform	/100ml	1	0	0	0.16	0	0	Fecal Coliform	/100ml	1	1003	20	0.16	0.16	3.2
					Total=	0.74	56.76						Total=	0.9	62.51
					Water Quality Index =		76.7027						Water Quality Index =		69.4556
					Water Quality Rating =		Good						Water Quality Rating =		MEDIUM
Parameter	Unit	Location	Tested Value	Q value	Weighting Factor	Wi	Qi*Wi	Parameter	Unit	Location	Tested Value	Q value	Weighting Factor	Wi	Qi*Wi
High tide		Port Botany						Low Tide		Port Botany
pH		2	7.73	90	0.11	0.11	9.9	pH		2	7.63	89	0.11	0.11	9.79
Do	saturation	2	71.3	74	0.17	0.17	12.58	Do	saturation	2	71.5	74	0.17	0.17	12.58
TDS	mg/l	2	45180	20	0.07	0.07	1.4	TDS	mg/l	2	48530	20	0.07	0.07	1.4
Turbidity	NTU	2	1.44	89	0.08	0.08	7.12	Turbidity	NTU	2	1.44	89	0.08	0.08	7.12
Temperature	0C	2	NM	NM	0.1	NM	NM	Temperature	0C	2	NM	NM	0.1	NM	NM
Phosphate	mg/l	2	0.019	97	0.1	0.1	9.7	Phosphate	mg/l	2	0.014	97	0.1	0.1	9.7
Nitrates	mg/l	2	0.012	98	0.1	0.1	9.8	Nitrates	mg/l	2	0.02	96	0.1	0.1	9.6
BOD	mg/l	2	1.1	94	0.11	0.11	10.34	BOD	mg/l	2	2.7	82	0.11	0.11	9.02
Fecal Coliform	/100ml	2	1003	20	0.16	0.16	3.2	Fecal Coliform	/100ml	2	0	0	0.16	0	0
					Total=	0.9	64.04						Total=	0.74	59.21
					Water Quality Index =		71.1556						Water Quality Index =		80.0135
					Water Quality Rating =		Good						Water Quality Rating =		Good
Parameter	Unit	Location	Tested Value	Q value	Weighting Factor	Wi	Qi*Wi	Parameter	Unit	Location	Tested Value	Q value	Weighting Factor	Wi	Qi*Wi
High tide		Port Botany						Low Tide		Port Botany
pH		3	7.62	89	0.11	0.11	9.79	pH		3	7.63	89	0.11	0.11	9.79
Do	saturation	3	71	74	0.17	0.17	12.58	Do	saturation	3	72	75	0.17	0.17	12.75
TDS	mg/l	3	44300	20	0.07	0.07	1.4	TDS	mg/l	3	39010	20	0.07	0.07	1.4
Turbidity	NTU	3	3.94	92	0.08	0.08	7.36	Turbidity	NTU	3	2.24	91	0.08	0.08	7.28
Temperature	0C	3	NM	NM	0.1	NM	NM	Temperature	0C	3	NM	NM	0.1	NM	NM
Phosphate	mg/l	3	0.0048	94	0.1	0.1	9.4	Phosphate	mg/l	3	0.0048	94	0.1	0.1	9.4
Nitrates	mg/l	3	0.017	96	0.1	0.1	9.6	Nitrates	mg/l	3	0.015	96	0.1	0.1	9.6
BOD	mg/l	3	1.4	91	0.11	0.11	10.01	BOD	mg/l	3	3.2	75	0.11	0.11	8.25
Fecal Coliform	/100ml	3	401	30	0.16	0.16	4.8	Fecal Coliform	/100ml	3	144.5	49	0.16	0.16	7.84
					Total=	0.9	64.94						Total=	0.9	66.31
					Water Quality Index =		72.1556						Water Quality Index =		73.6778
					Water Quality Rating =		Good						Water Quality Rating =		Good
Parameter	Unit	Location	Tested Value	Q value	Weighting Factor	Wi	Qi*Wi	Parameter	Unit	Location	Tested Value	Q value	Weighting Factor	Wi	Qi*Wi
High tide		Port Botany						Low Tide		Port Botany
pH		4	7.63	89	0.11	0.11	9.79	pH		4	7.74	90	0.11	0.11	9.9
Do	saturation	4	68	67	0.17	0.17	11.39	Do	saturation	4	71.1	75	0.17	0.17	12.75
TDS	mg/l	4	38960	20	0.07	0.07	1.4	TDS	mg/l	4	51410	20	0.07	0.07	1.4
Turbidity	NTU	4	0.69	97	0.08	0.08	7.76	Turbidity	NTU	4	0.81	96	0.08	0.08	7.68
Temperature	0C	4	NM	NM	0.1	NM	NM	Temperature	0C	4	NM	NM	0.1	NM	NM
Phosphate	mg/l	4	0.0048	94	0.1	0.1	9.4	Phosphate	mg/l	4	0.0048	94	0.1	0.1	9.4
Nitrates	mg/l	4	0.232	94	0.1	0.1	9.4	Nitrates	mg/l	4	0.21	94	0.1	0.1	9.4
BOD	mg/l	4	1.3	91	0.11	0.11	10.01	BOD	mg/l	4	1.3	91	0.11	0.11	10.01
Fecal Coliform	/100ml	4	236.8	40	0.16	0.16	6.4	Fecal Coliform	/100ml	4	0	0	0.16	0	0
					Total=	0.9	65.55						Total=	0.74	60.54
					Water Quality Index =		72.8333						Water Quality Index =		81.8108
					Water Quality Rating =		Good						Water Quality Rating =		Good
Parameter	Unit	Location	Tested Value	Q value	Weighting Factor	Wi	Qi*Wi	Parameter	Unit	Location	Tested Value	Q value	Weighting Factor	Wi	Qi*Wi
High tide		Port Botany						Low Tide		Port Botany
pH		5, Background	7.69	89	0.11	0.11	9.79	pH		5, Background	7.74	90	0.11	0.11	9.9
Do	saturation	5, Background	70	70	0.17	0.17	11.9	Do	saturation	5, Background	71.1	75	0.17	0.17	12.75
TDS	mg/l	5, Background	41920	20	0.07	0.07	1.4	TDS	mg/l	5, Background	44010	20	0.07	0.07	1.4
Turbidity	NTU	5, Background	0.27	91	0.08	0.08	7.28	Turbidity	NTU	5, Background	0.18	98	0.08	0.08	7.84
Temperature	0C	5, Background	NM	NM	0.1	NM	NM	Temperature	0C	5, Background	NM	NM	0.1	NM	NM
Phosphate	mg/l	5, Background	0.0048	94	0.1	0.1	9.4	Phosphate	mg/l	5, Background	0.0048	94	0.1	0.1	9.4
Nitrates	mg/l	5, Background	0.027	96	0.1	0.1	9.6	Nitrates	mg/l	5, Background	0.036	95	0.1	0.1	9.5
BOD	mg/l	5, Background	0.6	95	0.11	0.11	10.45	BOD	mg/l	5, Background	1	93	0.11	0.11	10.23
Fecal Coliform	/100ml	5, Background	1003	20	0.16	0.16	3.2	Fecal Coliform	/100ml	5, Background	0	0	0.16	0	0
					Total=	0.9	63.02						Total=	0.74	61.02
					Water Quality Index =		70.0222						Water Quality Index =		82.4595
					Water Quality Rating =		Good						Water Quality Rating =		Good
Parameter	Unit	Location	Tested Value	Q value	Weighting Factor	Wi	Qi*Wi	Parameter	Unit	Location	Tested Value	Q value	Weighting Factor	Wi	Qi*Wi
High tide		Port Kembla						Low Tide		Port Kembla
pH		1, Background	7.53	90	0.11	0.11	9.9	pH		1, Background	7.88	93	0.11	0.11	10.23
Do	saturation	1, Background	70.6	73	0.17	0.17	12.41	Do	saturation	1, Background	81.4	89	0.17	0.17	15.13
TDS	mg/l	1, Background	39640	20	0.07	0.07	1.4	TDS	mg/l	1, Background	41560	20	0.07	0.07	1.4
Turbidity	NTU	1, Background	0.56	96	0.08	0.08	7.68	Turbidity	NTU	1, Background	0.32	96	0.08	0.08	7.68
Temperature	0C	1, Background	NM	NM	0.1	NM	NM	Temperature	0C	1, Background	NM	NM	0.1	NM	NM
Phosphate	mg/l	1, Background	0.014	96	0.1	0.1	9.6	Phosphate	mg/l	1, Background	0.011	96	0.1	0.1	9.6
Nitrates	mg/l	1, Background	0.0048	97	0.1	0.1	9.7	Nitrates	mg/l	1, Background	0.0048	97	0.1	0.1	9.7
BOD	mg/l	1, Background	0.48	97	0.11	0.11	10.67	BOD	mg/l	1, Background	0.48	97	0.11	0.11	10.67
Fecal Coliform	/100ml	1, Background	401	35	0.16	0.16	5.6	Fecal Coliform	/100ml	1, Background	650	25	0.16	0.16	4
					Total=	0.9	66.96						Total=	0.9	68.41
					Water Quality Index =		74.4						Water Quality Index =		76.0111
					Water Quality Rating =		Good						Water Quality Rating =		Good
Parameter	Unit	Location	Tested Value	Q value	Weighting Factor	Wi	Qi*Wi	Parameter	Unit	Location	Tested Value	Q value	Weighting Factor	Wi	Qi*Wi
High tide		Port Kembla						Low Tide		Port Kembla
pH		2	7.83	93	0.11	0.11	10.23	pH		2	7.88	93	0.11	0.11	10.23
Do	saturation	2	66	64	0.17	0.17	10.88	Do	saturation	2	71	73	0.17	0.17	12.41
TDS	mg/l	2	42320	20	0.07	0.07	1.4	TDS	mg/l	2	40947	20	0.07	0.07	1.4
Turbidity	NTU	2	0.21	96	0.08	0.08	7.68	Turbidity	NTU	2	0.21	96	0.08	0.08	7.68
Temperature	0C	2	NM	NM	0.1	NM	NM	Temperature	0C	2	NM	NM	0.1	NM	NM
Phosphate	mg/l	2	0.011	96	0.1	0.1	9.6	Phosphate	mg/l	2	0.012	96	0.1	0.1	9.6
Nitrates	mg/l	2	0.0048	97	0.1	0.1	9.7	Nitrates	mg/l	2	0.008	97	0.1	0.1	9.7
BOD	mg/l	2	0.48	97	0.11	0.11	10.67	BOD	mg/l	2	0.48	97	0.11	0.11	10.67
Fecal Coliform	/100ml	2	401	35	0.16	0.16	5.6	Fecal Coliform	/100ml	2	10.6	68	0.16	0.16	10.88
					Total=	0.9	65.76						Total=	0.9	72.57
					Water Quality Index =		73.0667						Water Quality Index =		80.6333
					Water Quality Rating =		Good						Water Quality Rating =		Good
Parameter	Unit	Location	Tested Value	Q value	Weighting Factor	Wi	Qi*Wi	Parameter	Unit	Location	Tested Value	Q value	Weighting Factor	Wi	Qi*Wi
High tide		Port Kembla						Low Tide		Port Kembla
pH		3	7.87	93	0.11	0.11	10.23	pH		3	7.94	93	0.11	0.11	10.23
Do	saturation	3	75	80	0.17	0.17	13.6	Do	saturation	3	75	80	0.17	0.17	13.6
TDS	mg/l	3	41200	20	0.07	0.07	1.4	TDS	mg/l	3	41533	20	0.07	0.07	1.4
Turbidity	NTU	3	0.43	95	0.08	0.08	7.6	Turbidity	NTU	3	0.2	96	0.08	0.08	7.68
Temperature	0C	3	NM	NM	0.1	NM	NM	Temperature	0C	3	NM	NM	0.1	NM	NM
Phosphate	mg/l	3	0.012	96	0.1	0.1	9.6	Phosphate	mg/l	3	0.013	96	0.1	0.1	9.6
Nitrates	mg/l	3	0.034	95	0.1	0.1	9.5	Nitrates	mg/l	3	0.026	96	0.1	0.1	9.6
BOD	mg/l	3	0.7	95	0.11	0.11	10.45	BOD	mg/l	3	1.4	92	0.11	0.11	10.12
Fecal Coliform	/100ml	3	1003	20	0.16	0.16	3.2	Fecal Coliform	/100ml	3	83.1	48	0.16	0.16	7.68
					Total=	0.9	65.58						Total=	0.9	69.91
					Water Quality Index =		72.8667						Water Quality Index =		77.6778
					Water Quality Rating =		Good						Water Quality Rating =		Good
Parameter	Unit	Location	Tested Value	Q value	Weighting Factor	Wi	Qi*Wi	Parameter	Unit	Location	Tested Value	Q value	Weighting Factor	Wi	Qi*Wi
High tide		Port Kembla						Low Tide		Port Kembla
pH		4	7.91	92	0.11	0.11	10.12	pH		4	7.9	92	0.11	0.11	10.12
Do	saturation	4	76	80	0.17	0.17	13.6	Do	saturation	4	78	86	0.17	0.17	14.62
TDS	mg/l	4	40727	20	0.07	0.07	1.4	TDS	mg/l	4	40864	20	0.07	0.07	1.4
Turbidity	NTU	4	0.21	96	0.08	0.08	7.68	Turbidity	NTU	4	0.18	95	0.08	0.08	7.6
Temperature	0C	4	NM	NM	0.1	NM	NM	Temperature	0C	4	NM	NM	0.1	NM	NM
Phosphate	mg/l	4	0.013	96	0.1	0.1	9.6	Phosphate	mg/l	4	0.013	96	0.1	0.1	9.6
Nitrates	mg/l	4	0.011	98	0.1	0.1	9.8	Nitrates	mg/l	4	0.0048	97	0.1	0.1	9.7
BOD	mg/l	4	0.7	95	0.11	0.11	10.45	BOD	mg/l	4	0.48	97	0.11	0.11	10.67
Fecal Coliform	/100ml	4	118.4	47	0.16	0.16	7.52	Fecal Coliform	/100ml	4	11.1	69	0.16	0.16	11.04
					TOTALS:	0.9	70.17						TOTALS:	0.9	74.75
					Water Quality Index =		77.9667						Water Quality Index =		83.0556
					Water Quality Rating =		Good						Water Quality Rating =		Good
Parameter	Unit	Location	Tested Value	Q value	Weighting Factor	Wi	Qi*Wi	Parameter	Unit	Location	Tested Value	Q value	Weighting Factor	Wi	Qi*Wi
High tide		Port Kembla						Low Tide		Port Kembla
pH		5	7.9	92	0.11	0.11	10.12	pH		5	8.5	70	0.11	0.11	7.7
Do	saturation	5	83	91	0.17	0.17	15.47	Do	saturation	5	83.5	91	0.17	0.17	15.47
TDS	mg/l	5	38633	20	0.07	0.07	1.4	TDS	mg/l	5	41533	20	0.07	0.07	1.4
Turbidity	NTU	5	0.32	96	0.08	0.08	7.68	Turbidity	NTU	5	0.16	94	0.08	0.08	7.52
Temperature	0C	5	NM	NM	0.1	NM	NM	Temperature	0C	5	NM	NM	0.1	NM	NM
Phosphate	mg/l	5	0.0048	97	0.1	0.1	9.7	Phosphate	mg/l	5	0.0048	97	0.1	0.1	9.7
Nitrates	mg/l	5	0.006	98	0.1	0.1	9.8	Nitrates	mg/l	5	0.0048	97	0.1	0.1	9.7
BOD	mg/l	5	0.9	92	0.11	0.11	10.12	BOD	mg/l	5	0.9	92	0.11	0.11	10.12
Fecal Coliform	/100ml	5	650	25	0.16	0.16	4	Fecal Coliform	/100ml	5	43.5	62	0.16	0.16	9.92
					TOTALS:	0.9	68.29						TOTALS:	0.9	71.53
					Water Quality Index =		75.8778						Water Quality Index =		79.4778
					Water Quality Rating =		Good						Water Quality Rating =		Good
Parameter	Unit	Location	Tested Value	Q value	Weighting Factor	Wi	Qi*Wi	Parameter	Unit	Location	Tested Value	Q value	Weighting Factor	Wi	Qi*Wi
High tide		Port Newcastle						Low Tide		Port Newcastle
pH		1	7.88	92	0.11	0.11	10.12	pH		1	7.93	94	0.11	0.11	10.34
Do	saturation	1	89.5	93	0.17	0.17	15.81	Do	saturation	1	84.3	92	0.17	0.17	15.64
TDS	mg/l	1	39520	20	0.07	0.07	1.4	TDS	mg/l	1	65880	20	0.07	0.07	1.4
Turbidity	NTU	1	0.65	94	0.08	0.08	7.52	Turbidity	NTU	1	0.55	96	0.08	0.08	7.68
Temperature	0C	1	NM	NM	0.1	NM	NM	Temperature	0C	1	NM	NM	0.1	NM	NM
Phosphate	mg/l	1	0.006	95	0.1	0.1	9.5	Phosphate	mg/l	1	0.005	97	0.1	0.1	9.7
Nitrates	mg/l	1	0.006	98	0.1	0.1	9.8	Nitrates	mg/l	1	0.007	98	0.1	0.1	9.8
BOD	mg/l	1	0.9	92	0.11	0.11	10.12	BOD	mg/l	1	0.9	92	0.11	0.11	10.12
Fecal Coliform	/100ml	1	1002.5	20	0.16	0.16	3.2	Fecal Coliform	/100ml	1	1003	20	0.16	0.16	3.2
					TOTALS:	0.9	67.47						TOTALS:	0.9	67.88
					Water Quality Index =		74.9667						Water Quality Index =		75.4222
					Water Quality Rating =		Good						Water Quality Rating =		Good
Parameter	Unit	Location	Tested Value	Q value	Weighting Factor	Wi	Qi*Wi	Parameter	Unit	Location	Tested Value	Q value	Weighting Factor	Wi	Qi*Wi
High tide		Port Newcastle						Low Tide		Port Newcastle
pH		2	7.46	90	0.11	0.11	9.9	pH		2	7.88	92	0.11	0.11	10.12
Do	saturation	2	80.3	89	0.17	0.17	15.13	Do	saturation	2	78.2	86	0.17	0.17	14.62
TDS	mg/l	2	42760	20	0.07	0.07	1.4	TDS	mg/l	2	43200	20	0.07	0.07	1.4
Turbidity	NTU	2	0.5	96	0.08	0.08	7.68	Turbidity	NTU	2	0.68	94	0.08	0.08	7.52
Temperature	0C	2	NM	NM	0.1	NM	NM	Temperature	0C	2	NM	NM	0.1	NM	NM
Phosphate	mg/l	2	0.007	97	0.1	0.1	9.7	Phosphate	mg/l	2	0.007	97	0.1	0.1	9.7
Nitrates	mg/l	2	0.0048	97	0.1	0.1	9.7	Nitrates	mg/l	2	0.0048	97	0.1	0.1	9.7
BOD	mg/l	2	0.9	92	0.11	0.11	10.12	BOD	mg/l	2	0.9	92	0.11	0.11	10.12
Fecal Coliform	/100ml	2	472.5	20	0.16	0.16	3.2	Fecal Coliform	/100ml	2	1003	47	0.16	0.16	7.52
					TOTALS:	0.9	66.83						TOTALS:	0.9	70.7
					Water Quality Index =		74.2556						Water Quality Index =		78.5556
					Water Quality Rating =		Good						Water Quality Rating =		Good
Parameter	Unit	Location	Tested Value	Q value	Weighting Factor	Wi	Qi*Wi	Parameter	Unit	Location	Tested Value	Q value	Weighting Factor	Wi	Qi*Wi
High tide		Port Newcastle						Low Tide		Port Newcastle
pH		3	7.94	94	0.11	0.11	10.34	pH		3	7.9	93	0.11	0.11	10.23
Do	saturation	3	80.1	89	0.17	0.17	15.13	Do	saturation	3	80.1	89	0.17	0.17	15.13
TDS	mg/l	3	39960	20	0.07	0.07	1.4	TDS	mg/l	3	40900	20	0.07	0.07	1.4
Turbidity	NTU	3	0.53	96	0.08	0.08	7.68	Turbidity	NTU	3	0.7	94	0.08	0.08	7.52
Temperature	0C	3	NM	NM	0.1	NM	NM	Temperature	0C	3	NM	NM	0.1	NM	NM
Phosphate	mg/l	3	0.006	98	0.1	0.1	9.8	Phosphate	mg/l	3	0.0048	97	0.1	0.1	9.7
Nitrates	mg/l	3	0.005	97	0.1	0.1	9.7	Nitrates	mg/l	3	0.0048	97	0.1	0.1	9.7
BOD	mg/l	3	0.9	92	0.11	0.11	10.12	BOD	mg/l	3	0.9	92	0.11	0.11	10.12
Fecal Coliform	/100ml	3	1003	20	0.16	0.16	3.2	Fecal Coliform	/100ml	3	1003	20	0.16	0.16	3.2
					TOTALS:	0.9	67.37						TOTALS:	0.9	67
					Water Quality Index =		74.8556						Water Quality Index =		74.4444
					Water Quality Rating =		Good						Water Quality Rating =		Good
Parameter	Unit	Location	Tested Value	Q value	Weighting Factor	Wi	Qi*Wi	Parameter	Unit	Location	Tested Value	Q value	Weighting Factor	Wi	Qi*Wi
High tide		Port Newcastle						Low Tide		Port Newcastle
pH		4	7.92	93	0.11	0.11	10.23	pH		4	7.89	92	0.11	0.11	10.12
Do	saturation	4	78.4	86	0.17	0.17	14.62	Do	saturation	4	91.2	93	0.17	0.17	15.81
TDS	mg/l	4	39100	20	0.07	0.07	1.4	TDS	mg/l	4	36833	20	0.07	0.07	1.4
Turbidity	NTU	4	0.75	94	0.08	0.08	7.52	Turbidity	NTU	4	0.4	95	0.08	0.08	7.6
Temperature	0C	4	NM	NM	0.1	NM	NM	Temperature	0C	4	NM	NM	0.1	NM	NM
Phosphate	mg/l	4	0.006	98	0.1	0.1	9.8	Phosphate	mg/l	4	0.008	96	0.1	0.1	9.6
Nitrates	mg/l	4	0.0048	97	0.1	0.1	9.7	Nitrates	mg/l	4	0.005	97	0.1	0.1	9.7
BOD	mg/l	4	0.9	92	0.11	0.11	10.12	BOD	mg/l	4	0.9	92	0.11	0.11	10.12
Fecal Coliform	/100ml	4	210	47	0.16	0.16	7.52	Fecal Coliform	/100ml	4	1003	20	0.16	0.16	3.2
					TOTALS:	0.9	70.91						TOTALS:	0.9	67.55
					Water Quality Index =		78.7889						Water Quality Index =		75.0556
					Water Quality Rating =		Good						Water Quality Rating =		Good
Parameter	Unit	Location	Tested Value	Q value	Weighting Factor	Wi	Qi*Wi	Parameter	Unit	Location	Tested Value	Q value	Weighting Factor	Wi	Qi*Wi
High tide		Port Newcastle						Low Tide		Port Newcastle
pH		5, Background	7.92	93	0.11	0.11	10.23	pH		5, Background	8.3	70	0.11	0.11	7.7
Do	saturation	5, Background	81.4	90	0.17	0.17	15.3	Do	saturation	5, Background	90	95	0.17	0.17	16.15
TDS	mg/l	5, Background	40420	20	0.07	0.07	1.4	TDS	mg/l	5, Background	45067	20	0.07	0.07	1.4
Turbidity	NTU	5, Background	1.02	93	0.08	0.08	7.44	Turbidity	NTU	5, Background	0.68	94	0.08	0.08	7.52
Temperature	0C	5, Background	NM	NM	0.1	NM	NM	Temperature	0C	5, Background	NM	NM	0.1	NM	NM
Phosphate	mg/l	5, Background	0.0048	97	0.1	0.1	9.7	Phosphate	mg/l	5, Background	0.0048	97	0.1	0.1	9.7
Nitrates	mg/l	5, Background	0.005	97	0.1	0.1	9.7	Nitrates	mg/l	5, Background	0.0048	97	0.1	0.1	9.7
BOD	mg/l	5, Background	1.4	92	0.11	0.11	10.12	BOD	mg/l	5, Background	0.9	92	0.11	0.11	10.12
Fecal Coliform	/100ml	5, Background	410	34	0.16	0.16	5.44	Fecal Coliform	/100ml	5, Background	1003	20	0.16	0.16	3.2
					TOTALS:	0.9	69.33						TOTALS:	0.9	65.49
					Water Quality Index =		77.0333						Water Quality Index =		72.7667
					Water Quality Rating =		Good						Water Quality Rating =		Good
Parameter	Unit	Location	Tested Value	Q value	Weighting Factor	Wi	Qi*Wi	Parameter	Unit	Location	Tested Value	Q value	Weighting Factor	Wi	Qi*Wi
High tide		Port Yamba						Low Tide		Port Yamba
pH		1, Background	7.64	92	0.11	0.11	10.12	pH		1, Background	7.75	90	0.11	0.11	9.9
Do	saturation	1, Background	80.2	89	0.17	0.17	15.13	Do	saturation	1, Background	85	92	0.17	0.17	15.64
TDS	mg/l	1, Background	87580	20	0.07	0.07	1.4	TDS	mg/l	1, Background	63200	20	0.07	0.07	1.4
Turbidity	NTU	1, Background	0.35	95	0.08	0.08	7.6	Turbidity	NTU	1, Background	0.29	95	0.08	0.08	7.6
Temperature	0C	1, Background	NM	NM	0.1	NM	NM	Temperature	0C	1, Background	NM	NM	0.1	NM	NM
Phosphate	mg/l	1, Background	0.0048	97	0.1	0.1	9.7	Phosphate	mg/l	1, Background	0.005	97	0.1	0.1	9.7
Nitrates	mg/l	1, Background	0.0048	97	0.1	0.1	9.7	Nitrates	mg/l	1, Background	0.005	97	0.1	0.1	9.7
BOD	mg/l	1, Background	0.9	92	0.11	0.11	10.12	BOD	mg/l	1, Background	0.9	92	0.11	0.11	10.12
Fecal Coliform	/100ml	1, Background	24.5	60	0.16	0.16	9.6	Fecal Coliform	/100ml	1, Background	210	47	0.16	0.16	7.52
					TOTALS:	0.9	73.37						TOTALS:	0.9	71.58
					Water Quality Index =		81.5222						Water Quality Index =		79.5333
					Water Quality Rating =		Good						Water Quality Rating =		Good
Parameter	Unit	Location	Tested Value	Q value	Weighting Factor	Wi	Qi*Wi	Parameter	Unit	Location	Tested Value	Q value	Weighting Factor	Wi	Qi*Wi
High tide		Port Yamba						Low Tide		Port Yamba
pH		2	7.31	92	0.11	0.11	10.12	pH		2	7.7	90	0.11	0.11	9.9
Do	saturation	2	80	88	0.17	0.17	14.96	Do	saturation	2	86	92	0.17	0.17	15.64
TDS	mg/l	2	83560	20	0.07	0.07	1.4	TDS	mg/l	2	88430	20	0.07	0.07	1.4
Turbidity	NTU	2	0.84	95	0.08	0.08	7.6	Turbidity	NTU	2	1.3	93	0.08	0.08	7.44
Temperature	0C	2	NM	NM	0.1	NM	NM	Temperature	0C	2	NM	NM	0.1	NM	NM
Phosphate	mg/l	2	0.007	98	0.1	0.1	9.8	Phosphate	mg/l	2	0.011	98	0.1	0.1	9.8
Nitrates	mg/l	2	0.0048	97	0.1	0.1	9.7	Nitrates	mg/l	2	0.0048	97	0.1	0.1	9.7
BOD	mg/l	2	0.9	92	0.11	0.11	10.12	BOD	mg/l	2	0.9	92	0.11	0.11	10.12
Fecal Coliform	/100ml	2	329.5	34	0.16	0.16	5.44	Fecal Coliform	/100ml	2	1003	20	0.16	0.16	3.2
					TOTALS:	0.9	69.14						TOTALS:	0.9	67.2
					Water Quality Index =		76.8222						Water Quality Index =		74.6667
					Water Quality Rating =		Good						Water Quality Rating =		Good
Parameter	Unit	Location	Tested Value	Q value	Weighting Factor	Wi	Qi*Wi	Parameter	Unit	Location	Tested Value	Q value	Weighting Factor	Wi	Qi*Wi
High tide		Port Yamba						Low Tide		Port Yamba
pH		3	7.85	93	0.11	0.11	10.23	pH		3	7.61	90	0.11	0.11	9.9
Do	saturation	3	73.5	75	0.17	0.17	12.75	Do	saturation	3	78	83	0.17	0.17	14.11
TDS	mg/l	3	85600	20	0.07	0.07	1.4	TDS	mg/l	3	37750	20	0.07	0.07	1.4
Turbidity	NTU	3	0.58	96	0.08	0.08	7.68	Turbidity	NTU	3	0.59	96	0.08	0.08	7.68
Temperature	0C	3	NM	NM	0.1	NM	NM	Temperature	0C	3	NM	NM	0.1	NM	NM
Phosphate	mg/l	3	0.006	98	0.1	0.1	9.8	Phosphate	mg/l	3	0.0048	97	0.1	0.1	9.7
Nitrates	mg/l	3	0.0048	97	0.1	0.1	9.7	Nitrates	mg/l	3	0.006	98	0.1	0.1	9.8
BOD	mg/l	3	0.9	92	0.11	0.11	10.12	BOD	mg/l	3	1.6	91	0.11	0.11	10.01
Fecal Coliform	/100ml	3	1003	20	0.16	0.16	3.2	Fecal Coliform	/100ml	3	1003	20	0.16	0.16	3.2
					TOTALS:	0.9	64.88						TOTALS:	0.9	65.8
					Water Quality Index =		72.0889						Water Quality Index =		73.1111
					Water Quality Rating =		Good						Water Quality Rating =		Good
Parameter	Unit	Location	Tested Value	Q value	Weighting Factor	Wi	Qi*Wi	Parameter	Unit	Location	Tested Value	Q value	Weighting Factor	Wi	Qi*Wi
High tide		Port Yamba						Low Tide		Port Yamba
pH		4	7.8	92	0.11	0.11	10.12	pH		4	7.82	93	0.11	0.11	10.23
Do	saturation	4	75	77	0.17	0.17	13.09	Do	saturation	4	79	87	0.17	0.17	14.79
TDS	mg/l	4	88420	20	0.07	0.07	1.4	TDS	mg/l	4	83510	20	0.07	0.07	1.4
Turbidity	NTU	4	0.23	95	0.08	0.08	7.6	Turbidity	NTU	4	0.59	96	0.08	0.08	7.68
Temperature	0C	4	NM	NM	0.1	NM	NM	Temperature	0C	4	NM	NM	0.1	NM	NM
Phosphate	mg/l	4	0.0048	97	0.1	0.1	9.7	Phosphate	mg/l	4	0.0048	97	0.1	0.1	9.7
Nitrates	mg/l	4	0.0048	97	0.1	0.1	9.7	Nitrates	mg/l	4	0.006	98	0.1	0.1	9.8
BOD	mg/l	4	0.9	92	0.11	0.11	10.12	BOD	mg/l	4	1	94	0.11	0.11	10.34
Fecal Coliform	/100ml	4	0	0	0.16	0	0	Fecal Coliform	/100ml	4	1003	20	0.16	0.16	3.2
					TOTALS:	0.74	61.73						TOTALS:	0.9	67.14
					Water Quality Index =		83.4189						Water Quality Index =		74.6
					Water Quality Rating =		Good						Water Quality Rating =		Good
Parameter	Unit	Location	Tested Value	Q value	Weighting Factor	Wi	Qi*Wi	Parameter	Unit	Location	Tested Value	Q value	Weighting Factor	Wi	Qi*Wi
High tide		Port Yamba						Low Tide		Port Yamba
pH		5	7.84	93	0.11	0.11	10.23	pH		5	7.7	90	0.11	0.11	9.9
Do	saturation	5	74	77	0.17	0.17	13.09	Do	saturation	5	78	87	0.17	0.17	14.79
TDS	mg/l	5	85050	20	0.07	0.07	1.4	TDS	mg/l	5	87300	20	0.07	0.07	1.4
Turbidity	NTU	5	0.24	95	0.08	0.08	7.6	Turbidity	NTU	5	0.37	95	0.08	0.08	7.6
Temperature	0C	5	NM	NM	0.1	NM	NM	Temperature	0C	5	NM	NM	0.1	NM	NM
Phosphate	mg/l	5	0.006	98	0.1	0.1	9.8	Phosphate	mg/l	5	0.015	98	0.1	0.1	9.8
Nitrates	mg/l	5	0.005	97	0.1	0.1	9.7	Nitrates	mg/l	5	0.013	98	0.1	0.1	9.8
BOD	mg/l	5	0.9	92	0.11	0.11	10.12	BOD	mg/l	5	1.2	93	0.11	0.11	10.23
Fecal Coliform	/100ml	5	210	47	0.16	0.16	7.52	Fecal Coliform	/100ml	5	1003	20	0.16	0.16	3.2
					TOTALS:	0.9	69.46						TOTALS:	0.9	66.72
					Water Quality Index =		77.1778						Water Quality Index =		74.1333
					Water Quality Rating =		Good						Water Quality Rating =		Good
Parameter	Unit	Location	Tested Value	Q value	Weighting Factor	Wi	Qi*Wi	Parameter	Unit	Location	Tested Value	Q value	Weighting Factor	Wi	Qi*Wi
High tide		Port Eden						Low Tide		Port Eden
pH		1	7.08	87	0.11	0.11	9.57	pH		1	6.92	83	0.11	0.11	9.13
Do	saturation	1	82.3	88	0.17	0.17	14.96	Do	saturation	1	56.1	55	0.17	0.17	9.35
TDS	mg/l	1	78300	20	0.07	0.07	1.4	TDS	mg/l	1	39400	20	0.07	0.07	1.4
Turbidity	NTU	1	0.15	97	0.08	0.08	7.76	Turbidity	NTU	1	7.65	83	0.08	0.08	6.64
Temperature	0C	1	NM	NM	0.1	NM	NM	Temperature	0C	1	NM	NM	0.1	NM	NM
Phosphate	mg/l	1	0.026	99	0.1	0.1	9.9	Phosphate	mg/l	1	5.32	13	0.1	0.1	1.3
Nitrates	mg/l	1	0.094	97	0.1	0.1	9.7	Nitrates	mg/l	1	0.0048	96	0.1	0.1	9.6
BOD	mg/l	1	0.9	97	0.11	0.11	10.67	BOD	mg/l	1	238	2	0.11	0.11	0.22
Fecal Coliform	/100ml	1	1002.5	20	0.16	0.16	3.2	Fecal Coliform	/100ml	1	545.5	32	0.16	0.16	5.12
					TOTALS:	0.9	67.16						TOTALS:	0.9	42.76
					Water Quality Index =		74.6222						Water Quality Index =		47.5111
					Water Quality Rating =		Good						Water Quality Rating =		MEDIUM
Parameter	Unit	Location	Tested Value	Q value	Weighting Factor	Wi	Qi*Wi	Parameter	Unit	Location	Tested Value	Q value	Weighting Factor	Wi	Qi*Wi
High tide		Port Eden						Low Tide		Port Eden
pH		2	7.9	93	0.11	0.11	10.23	pH		2	7.63	90	0.11	0.11	9.9
Do	saturation	2	91.4	94	0.17	0.17	15.98	Do	saturation	2	52.3	42	0.17	0.17	7.14
TDS	mg/l	2	68000	20	0.07	0.07	1.4	TDS	mg/l	2	42400	20	0.07	0.07	1.4
Turbidity	NTU	2	0.27	96	0.08	0.08	7.68	Turbidity	NTU	2	0.97	94	0.08	0.08	7.52
Temperature	0C	2	NM	NM	0.1	NM	NM	Temperature	0C	2	NM	NM	0.1	NM	NM
Phosphate	mg/l	2	0.008	97	0.1	0.1	9.7	Phosphate	mg/l	2	0.443	98	0.1	0.1	9.8
Nitrates	mg/l	2	0.012	96	0.1	0.1	9.6	Nitrates	mg/l	2	0.0048	96	0.1	0.1	9.6
BOD	mg/l	2	0.9	97	0.11	0.11	10.67	BOD	mg/l	2	15	17	0.11	0.11	1.87
Fecal Coliform	/100ml	2	1002.5	20	0.16	0.16	3.2	Fecal Coliform	/100ml	2	1002.5	20	0.16	0.16	3.2
					TOTALS:	0.9	68.46						TOTALS:	0.9	50.43
					Water Quality Index =		76.0667						Water Quality Index =		56.0333
					Water Quality Rating =		Good						Water Quality Rating =		MEDIUM
Parameter	Unit	Location	Tested Value	Q value	Weighting Factor	Wi	Qi*Wi	Parameter	Unit	Location	Tested Value	Q value	Weighting Factor	Wi	Qi*Wi
High tide		Port Eden						Low Tide		Port Eden
pH		3	7.88	91	0.11	0.11	10.01	pH		3	7.26	90	0.11	0.11	9.9
Do	saturation	3	91.1	94	0.17	0.17	15.98	Do	saturation	3	33.6	16	0.17	0.17	2.72
TDS	mg/l	3	56900	20	0.07	0.07	1.4	TDS	mg/l	3	60600	20	0.07	0.07	1.4
Turbidity	NTU	3	0.14	97	0.08	0.08	7.76	Turbidity	NTU	3	5.98	91	0.08	0.08	7.28
Temperature	0C	3	NM	NM	0.1	NM	NM	Temperature	0C	3	NM	NM	0.1	NM	NM
Phosphate	mg/l	3	0.015	99	0.1	0.1	9.9	Phosphate	mg/l	3	0.441	98	0.1	0.1	9.8
Nitrates	mg/l	3	0.05	95	0.1	0.1	9.5	Nitrates	mg/l	3	0.0048	96	0.1	0.1	9.6
BOD	mg/l	3	0.9	97	0.11	0.11	10.67	BOD	mg/l	3	14	18	0.11	0.11	1.98
Fecal Coliform	/100ml	3	1002.5	20	0.16	0.16	3.2	Fecal Coliform	/100ml	3	722.5	28	0.16	0.16	4.48
					TOTALS:	0.9	68.42						TOTALS:	0.9	47.16
					Water Quality Index =		76.0222						Water Quality Index =		52.4
					Water Quality Rating =		Good						Water Quality Rating =		MEDIUM
Parameter	Unit	Location	Tested Value	Q value	Weighting Factor	Wi	Qi*Wi	Parameter	Unit	Location	Tested Value	Q value	Weighting Factor	Wi	Qi*Wi
High tide		Port Eden						Low Tide		Port Eden
pH		4	7.9	91	0.11	0.11	10.01	pH		4	7.89	91	0.11	0.11	10.01
Do	saturation	4	86.4	90	0.17	0.17	15.3	Do	saturation	4	88.7	91	0.17	0.17	15.47
TDS	mg/l	4	65300	20	0.07	0.07	1.4	TDS	mg/l	4	70000	20	0.07	0.07	1.4
Turbidity	NTU	4	0.21	96	0.08	0.08	7.68	Turbidity	NTU	4	0.11	97	0.08	0.08	7.76
Temperature	0C	4	NM	NM	0.1	NM	NM	Temperature	0C	4	NM	NM	0.1	NM	NM
Phosphate	mg/l	4	0.007	99	0.1	0.1	9.9	Phosphate	mg/l	4	0.013	99	0.1	0.1	9.9
Nitrates	mg/l	4	0.014	97	0.1	0.1	9.7	Nitrates	mg/l	4	0.013	97	0.1	0.1	9.7
BOD	mg/l	4	0.9	97	0.11	0.11	10.67	BOD	mg/l	4	0.9	97	0.11	0.11	10.67
Fecal Coliform	/100ml	4	592	26	0.16	0.16	4.16	Fecal Coliform	/100ml	4	10	68	0.16	0.16	10.88
					TOTALS:	0.9	68.82						TOTALS:	0.9	75.79
					Water Quality Index =		76.4667						Water Quality Index =		84.2111
					Water Quality Rating =		Good						Water Quality Rating =		Good
Parameter	Unit	Location	Tested Value	Q value	Weighting Factor	Wi	Qi*Wi	Parameter	Unit	Location	Tested Value	Q value	Weighting Factor	Wi	Qi*Wi
High tide		Port Eden						Low Tide		Port Eden
pH		5 Bacground	7.86	90	0.11	0.11	9.9	pH		5 Background	7.34	89	0.11	0.11	9.79
Do	saturation	5 Background	88.2	91	0.17	0.17	15.47	Do	saturation	5	88.8	91	0.17	0.17	15.47
TDS	mg/l	5 Background	43100	20	0.07	0.07	1.4	TDS	mg/l	5	57700	20	0.07	0.07	1.4
Turbidity	NTU	5 Bacground	0.49	95	0.08	0.08	7.6	Turbidity	NTU	5	0.9	95	0.08	0.08	7.6
Temperature	0C	5 Background	NM	NM	0.1	NM	NM	Temperature	0C	5	NM	NM	0.1	NM	NM
Phosphate	mg/l	5 Background	0.117	96	0.1	0.1	9.6	Phosphate	mg/l	5	0.438	98	0.1	0.1	9.8
Nitrates	mg/l	5 Bacground	0.073	96	0.1	0.1	9.6	Nitrates	mg/l	5	0.0048	96	0.1	0.1	9.6
BOD	mg/l	5 Background	2.8	74	0.11	0.11	8.14	BOD	mg/l	5	10	31	0.11	0.11	3.41
Fecal Coliform	/100ml	5 Background	722.5	28	0.16	0.16	4.48	Fecal Coliform	/100ml	5	10	68	0.16	0.16	10.88
					TOTALS:	0.9	66.19						TOTALS:	0.9	67.95
					Water Quality Index =		73.5444						Water Quality Index =		75.5
					Water Quality Rating =		Good						Water Quality Rating =		Good
