# Supplementary material for: Water quality assessment of Australian ports using water quality evaluation indices
Source: PLoS One. 2017 Dec 15;12(12):e0189284. doi: 10.1371/journal.pone.0189284 (PMC5731693; doi:10.1371/journal.pone.0189284)
Supplement: S4 Table — (XLSX) [file pone.0189284.s004.xlsx]

## Sheet: EWQI
				Port Jackson
High Tide 1 bg						Low Tide 1 bg
Parameter	Ci	Tsi	Ci*Tsi	WQI		Parameter	Ci	Tsi	Ci*Tsi	WQI
Ag (silver) mg/l	<0.001	605	bd	83.1		Ag (silver) mg/l	<0.001	605	bd	70.2
Al (Aluminum) mg/l	0.019	686	13.034	83.1		Al (Aluminum) mg/l	0.017	686	11.662	70.2
As (Arsenic) mg/l	0.003	1672	5.016	83.1		As (Arsenic) mg/l	0.004	1672	6.688	70.2
Cd (Cadmium) mg/l	<0.001	1319	bd	83.1		Cd (Cadmium) mg/l	<0.001	1319	bd	70.2
Cr (Chromium) mg/l	0.001	896	0.896	83.1		Cr (Chromium) mg/l	<0.001	896	bd	70.2
Cu (coper) mg/l	0.004	806	3.224	83.1		Cu (coper) mg/l	0.003	806	2.418	70.2
Fe (Iron) mg/l	0.077	0	0	83.1		Fe (Iron) mg/l	0.026	0	0	70.2
Mn (Manganese) mg/l	0.004	798	3.192	83.1		Mn (Manganese) mg/l	0.003	798	2.394	70.2
Ni (Nickel) mg/l	0.001	996	0.996	83.1		Ni (Nickel) mg/l	<0.001	996	bd	70.2
Pb (Lead) mg/l	0.001	1529	1.529	83.1		Pb (Lead) mg/l	0.001	1529	1.529	70.2
Se (selenium) mg/l	<0.020	776	bd	83.1		Se (selenium) mg/l	0.02	776	15.52	70.2
Zn (zinc) mg/l	0.038	915	34.77	83.1		Zn (zinc) mg/l	0.009	915	8.235	70.2
Hg (Mercury) mg/l	<0.0005	1459	bd	83.1		Hg (Mercury) mg/l	<0.0005	1459	bd	70.2
Be (Beryllium) mg/l	<0.01	1031	bd	83.1		Be (Beryllium) mg/l	<0.01	1031	bd	70.2
V (Vanadium) mg/l	0.004	650	2.6	83.1		V (Vanadium) mg/l	0.004	650	2.6	70.2
B (Boron) mg/l	4.443	438	1946.03	83.1		B (Boron) mg/l	4.48	438	1962.24	70.2
Co (Cobalt) mg/l	<0.001	1012	bd	83.1		Co (Cobalt) mg/l	<0.001	1012	bd	70.2
Mo (Molybdenum)	0.008	442	3.536	83.1		Mo (Molybdenum)	0.009	442	3.978	70.2
Sb (Antimony) mg/l	0.00051	601	0.30651	83.1		Sb (Antimony) mg/l	0.00065	601	0.39065	70.2
Ba (Barium) mg/l	0.00795	802	6.3759	83.1		Ba (Barium) mg/l	0.0081	802	6.4962	70.2
Bi (Bismuth) mg/l	<0.001		bd	83.1		Bi (Bismuth) mg/l	<0.001		bd	70.2
Sn (Tin) mg/l	<0.001	487	bd	83.1		Sn (Tin) mg/l	<0.001	487	bd	70.2
			2021.51	83.1					2024.15	70.2
		EWQI	0.0411079					EWQI	0.0346812
High Tide 2			Port Jackson			Low Tide 2
Parameter	Ci	Tsi	Ci*Tsi	WQI		Parameter	Ci	Tsi	Ci*Tsi	WQI
Ag (silver) mg/l	<0.001	605	bd	77.61		Ag (silver) mg/l	<0.001	605	bd	78.44
Al (Aluminum) mg/l	0.023	686	15.778	77.61		Al (Aluminum) mg/l	0.023	686	15.778	78.44
As (Arsenic) mg/l	0.003	1672	5.016	77.61		As (Arsenic) mg/l	0.004	1672	6.688	78.44
Cd (Cadmium) mg/l	<0.001	1319	bd	77.61		Cd (Cadmium) mg/l	<0.001	1319	bd	78.44
Cr (Chromium) mg/l	0.001	896	0.896	77.61		Cr (Chromium) mg/l	0.001	896	0.896	78.44
Cu (coper) mg/l	0.004	806	3.224	77.61		Cu (coper) mg/l	0.003	806	2.418	78.44
Fe (Iron) mg/l	0.054	0	0	77.61		Fe (Iron) mg/l	0.047	0	0	78.44
Mn (Manganese) mg/l	0.003	798	2.394	77.61		Mn (Manganese) mg/l	0.004	798	3.192	78.44
Ni (Nickel) mg/l	0.001	996	0.996	77.61		Ni (Nickel) mg/l	0.001	996	0.996	78.44
Pb (Lead) mg/l	0.002	1529	3.058	77.61		Pb (Lead) mg/l	0.002	1529	3.058	78.44
Se (selenium) mg/l	0.02	776	15.52	77.61		Se (selenium) mg/l	0.02	776	15.52	78.44
Zn (zinc) mg/l	0.022	915	20.13	77.61		Zn (zinc) mg/l	0.009	915	8.235	78.44
Hg (Mercury) mg/l	<0.0005	1459	bd	77.61		Hg (Mercury) mg/l	<0.0005	1459	bd	78.44
Be (Beryllium) mg/l	<0.01	1031	bd	77.61		Be (Beryllium) mg/l	<0.01	1031	bd	78.44
V (Vanadium) mg/l	0.003	650	1.95	77.61		V (Vanadium) mg/l	0.003	650	1.95	78.44
B (Boron) mg/l	4.38	438	1918.44	77.61		B (Boron) mg/l	4.22	438	1848.36	78.44
Co (Cobalt) mg/l	<0.001	1012	bd	77.61		Co (Cobalt) mg/l	<0.001	1012	bd	78.44
Mo (Molybdenum)	0.009	442	3.978	77.61		Mo (Molybdenum)	0.009	442	3.978	78.44
Sb (Antimony) mg/l	<0.001	601	bd	77.61		Sb (Antimony) mg/l	0.00053	601	0.31853	78.44
Ba (Barium) mg/l	0.00716	802	5.74232	77.61		Ba (Barium) mg/l	0.00723	802	5.79846	78.44
Bi (Bismuth) mg/l	<0.001		bd	77.61		Bi (Bismuth) mg/l	<0.001		bd	78.44
Sn (Tin) mg/l	<0.001	487	bd	77.61		Sn (Tin) mg/l	<0.001	487	bd	78.44
			1997.12	77.61					1917.19	78.44
		EWQI	0.0388609					EWQI	0.0409141
High Tide 3				Port Jackson		Low Tide 3
Parameter	Ci	Tsi	Ci*Tsi	WQI		Parameter	Ci	Tsi	Ci*Tsi	WQI
Ag (silver) mg/l	<0.001	605	bd	71.17		Ag (silver) mg/l	0.001	605	0.605	84.7
Al (Aluminum) mg/l	0.021	686	14.406	71.17		Al (Aluminum) mg/l	0.028	686	19.208	84.7
As (Arsenic) mg/l	0.003	1672	5.016	71.17		As (Arsenic) mg/l	0.004	1672	6.688	84.7
Cd (Cadmium) mg/l	<0.001	1319	bd	71.17		Cd (Cadmium) mg/l	0.001	1319	1.319	84.7
Cr (Chromium) mg/l	0.001	896	0.896	71.17		Cr (Chromium) mg/l	0.001	896	0.896	84.7
Cu (coper) mg/l	0.004	806	3.224	71.17		Cu (coper) mg/l	0.003	806	2.418	84.7
Fe (Iron) mg/l	0.045	0	0	71.17		Fe (Iron) mg/l	0.062	0	0	84.7
Mn (Manganese) mg/l	0.004	798	3.192	71.17		Mn (Manganese) mg/l	0.003	798	2.394	84.7
Ni (Nickel) mg/l	0.001	996	0.996	71.17		Ni (Nickel) mg/l	<0.001	996	bd	84.7
Pb (Lead) mg/l	0.001	1529	1.529	71.17		Pb (Lead) mg/l	0.001	1529	1.529	84.7
Se (selenium) mg/l	0.02	776	15.52	71.17		Se (selenium) mg/l	0.02	776	15.52	84.7
Zn (zinc) mg/l	0.017	915	15.555	71.17		Zn (zinc) mg/l	0.009	915	8.235	84.7
Hg (Mercury) mg/l	<0.0005	1459	bd	71.17		Hg (Mercury) mg/l	<0.0005	1459	bd	84.7
Be (Beryllium) mg/l	<0.01	1031	bd	71.17		Be (Beryllium) mg/l	<0.01	1031	bd	84.7
V (Vanadium) mg/l	0.003	650	1.95	71.17		V (Vanadium) mg/l	0.003	650	1.95	84.7
B (Boron) mg/l	4.45	438	1949.1	71.17		B (Boron) mg/l	4.57	438	2001.66	84.7
Co (Cobalt) mg/l	<0.001	1012	bd	71.17		Co (Cobalt) mg/l	<0.001	1012	bd	84.7
Mo (Molybdenum)	0.009	442	3.978	71.17		Mo (Molybdenum)	0.009	442	3.978	84.7
Sb (Antimony) mg/l	0.00052	601	0.31252	71.17		Sb (Antimony) mg/l	<0.001	601	bd	84.7
Ba (Barium) mg/l	0.00696	802	5.58192	71.17		Ba (Barium) mg/l	0.00759	802	6.08718	84.7
Bi (Bismuth) mg/l	<0.001		bd	71.17		Bi (Bismuth) mg/l	<0.001		bd	84.7
Sn (Tin) mg/l	<0.001	487	bd	71.17		Sn (Tin) mg/l	<0.001	487	bd	84.7
			2021.26	71.17					2072.49	84.7
		EWQI	0.0352108					EWQI	0.0408688
High Tide 4				Port Jackson		Low Tide 4
Parameter	Ci	Tsi	Ci*Tsi	WQI		Parameter	Ci	Tsi	Ci*Tsi	WQI
Ag (silver) mg/l	<0.001	605	bd	76.7		Ag (silver) mg/l	<0.001	605	bd	87.16
Al (Aluminum) mg/l	0.015	686	10.29	76.7		Al (Aluminum) mg/l	0.017	686	11.662	87.16
As (Arsenic) mg/l	0.003	1672	5.016	76.7		As (Arsenic) mg/l	0.003	1672	5.016	87.16
Cd (Cadmium) mg/l	<0.001	1319	bd	76.7		Cd (Cadmium) mg/l	<0.001	1319	bd	87.16
Cr (Chromium) mg/l	0.001	896	0.896	76.7		Cr (Chromium) mg/l	<0.001	896	bd	87.16
Cu (coper) mg/l	0.003	806	2.418	76.7		Cu (coper) mg/l	0.003	806	2.418	87.16
Fe (Iron) mg/l	0.027	0	0	76.7		Fe (Iron) mg/l	0.026	0	0	87.16
Mn (Manganese) mg/l	0.002	798	1.596	76.7		Mn (Manganese) mg/l	0.002	798	1.596	87.16
Ni (Nickel) mg/l	<0.001	996	bd	76.7		Ni (Nickel) mg/l	0.001	996	0.996	87.16
Pb (Lead) mg/l	0.001	1529	1.529	76.7		Pb (Lead) mg/l	0.001	1529	1.529	87.16
Se (selenium) mg/l	0.02	776	15.52	76.7		Se (selenium) mg/l	0.02	776	15.52	87.16
Zn (zinc) mg/l	0.016	915	14.64	76.7		Zn (zinc) mg/l	0.007	915	6.405	87.16
Hg (Mercury) mg/l	<0.0005	1459	bd	76.7		Hg (Mercury) mg/l	<0.0005	1459	bd	87.16
Be (Beryllium) mg/l	<0.01	1031	bd	76.7		Be (Beryllium) mg/l	<0.01	1031	bd	87.16
V (Vanadium) mg/l	0.003	650	1.95	76.7		V (Vanadium) mg/l	0.003	650	1.95	87.16
B (Boron) mg/l	4.41	438	1931.58	76.7		B (Boron) mg/l	4.47	438	1957.86	87.16
Co (Cobalt) mg/l	<0.001	1012	bd	76.7		Co (Cobalt) mg/l	<0.001	1012	bd	87.16
Mo (Molybdenum)	0.009	442	3.978	76.7		Mo (Molybdenum)	0.01	442	4.42	87.16
Sb (Antimony) mg/l	<0.001	601	bd	76.7		Sb (Antimony) mg/l	<0.001	601	bd	87.16
Ba (Barium) mg/l	0.00672	802	5.38944	76.7		Ba (Barium) mg/l	0.00798	802	6.39996	87.16
Bi (Bismuth) mg/l	<0.001		bd	76.7		Bi (Bismuth) mg/l	<0.001		bd	87.16
Sn (Tin) mg/l	<0.001	487	bd	76.7		Sn (Tin) mg/l	<0.001	487	bd	87.16
			1994.8	76.7					2015.77	87.16
		EWQI	0.0384499					EWQI	0.043239
High Tide 5				Port Jackson		Low Tide5
Parameter	Ci	Tsi	Ci*Tsi	WQI		Parameter	Ci	Tsi	Ci*Tsi	WQI
Ag (silver) mg/l	<0.001	605	bd	77.65		Ag (silver) mg/l	<0.001	605	bd	71.04
Al (Aluminum) mg/l	0.014	686	9.604	77.65		Al (Aluminum) mg/l	0.014	686	9.604	71.04
As (Arsenic) mg/l	0.003	1672	5.016	77.65		As (Arsenic) mg/l	0.003	1672	5.016	71.04
Cd (Cadmium) mg/l	<0.001	1319	bd	77.65		Cd (Cadmium) mg/l	<0.001	1319	bd	71.04
Cr (Chromium) mg/l	<0.001	896	bd	77.65		Cr (Chromium) mg/l	<0.001	896	bd	71.04
Cu (coper) mg/l	0.004	806	3.224	77.65		Cu (coper) mg/l	0.003	806	2.418	71.04
Fe (Iron) mg/l	0.032	0	0	77.65		Fe (Iron) mg/l	0.022	0	0	71.04
Mn (Manganese) mg/l	0.002	798	1.596	77.65		Mn (Manganese) mg/l	0.003	798	2.394	71.04
Ni (Nickel) mg/l	0.001	996	0.996	77.65		Ni (Nickel) mg/l	<0.001	996	bd	71.04
Pb (Lead) mg/l	0.001	1529	1.529	77.65		Pb (Lead) mg/l	0.001	1529	1.529	71.04
Se (selenium) mg/l	0.02	776	15.52	77.65		Se (selenium) mg/l	0.02	776	15.52	71.04
Zn (zinc) mg/l	0.012	915	10.98	77.65		Zn (zinc) mg/l	0.01	915	9.15	71.04
Hg (Mercury) mg/l	<0.0005	1459	bd	77.65		Hg (Mercury) mg/l	<0.0005	1459	bd	71.04
Be (Beryllium) mg/l	<0.01	1031	bd	77.65		Be (Beryllium) mg/l	<0.01	1031	bd	71.04
V (Vanadium) mg/l	0.004	650	2.6	77.65		V (Vanadium) mg/l	0.004	650	2.6	71.04
B (Boron) mg/l	4.27	438	1870.26	77.65		B (Boron) mg/l	4.37	438	1914.06	71.04
Co (Cobalt) mg/l	<0.001	1012	bd	77.65		Co (Cobalt) mg/l	<0.001	1012	bd	71.04
Mo (Molybdenum)	0.009	442	3.978	77.65		Mo (Molybdenum)	0.008	442	3.536	71.04
Sb (Antimony) mg/l	<0.001	601	bd	77.65		Sb (Antimony) mg/l	<0.001	601	bd	71.04
Ba (Barium) mg/l	0.00713	802	5.71826	77.65		Ba (Barium) mg/l	0.00761	802	6.10322	71.04
Bi (Bismuth) mg/l	<0.001		bd	77.65		Bi (Bismuth) mg/l	<0.001		bd	71.04
Sn (Tin) mg/l	<0.001	487	bd	77.65		Sn (Tin) mg/l	<0.001	487	bd	71.04
			1931.02	77.65					1971.93	71.04
		EWQI	0.0402119					EWQI	0.0360256
High Tide 1				Port Botany		Low Tide 1
Parameter	Ci	Tsi	Ci*Tsi	WQI		Parameter	Ci	Tsi	Ci*Tsi	WQI
Ag (silver) mg/l	<0.001	605	bd	76.7		Ag (silver) mg/l	<0.001	605	bd	69.46
Al (Aluminum) mg/l	0.063	686	43.218	76.7		Al (Aluminum) mg/l	0.078	686	53.508	69.46
As (Arsenic) mg/l	0.003	1672	5.016	76.7		As (Arsenic) mg/l	0.002	1672	3.344	69.46
Cd (Cadmium) mg/l	<0.001	1319	bd	76.7		Cd (Cadmium) mg/l	<0.001	1319	bd	69.46
Cr (Chromium) mg/l	<0.001	896	bd	76.7		Cr (Chromium) mg/l	<0.001	896	bd	69.46
Cu (coper) mg/l	0.003	806	2.418	76.7		Cu (coper) mg/l	0.002	806	1.612	69.46
Fe (Iron) mg/l	0.04	0	0	76.7		Fe (Iron) mg/l	0.06	0	0	69.46
Mn (Manganese) mg/l	0.003	798	2.394	76.7		Mn (Manganese) mg/l	0.005	798	3.99	69.46
Ni (Nickel) mg/l	0.001	996	0.996	76.7		Ni (Nickel) mg/l	<0.001	996	bd	69.46
Pb (Lead) mg/l	0.001	1529	1.529	76.7		Pb (Lead) mg/l	0.001	1529	1.529	69.46
Se (selenium) mg/l	<0.010	776	bd	76.7		Se (selenium) mg/l	<0.010	776	bd	69.46
Zn (zinc) mg/l	0.016	915	14.64	76.7		Zn (zinc) mg/l	0.004	915	3.66	69.46
Hg (Mercury) mg/l	<0.002	1459	bd	76.7		Hg (Mercury) mg/l	<0.002	1459	bd	69.46
Be (Beryllium) mg/l	<0.001	1031	bd	76.7		Be (Beryllium) mg/l	<0.001	1031	bd	69.46
V (Vanadium) mg/l	0.007	650	4.55	76.7		V (Vanadium) mg/l	0.008	650	5.2	69.46
B (Boron) mg/l	4.26	438	1865.88	76.7		B (Boron) mg/l	4.45	438	1949.1	69.46
Co (Cobalt) mg/l	<0.001	1012	bd	76.7		Co (Cobalt) mg/l	<0.001	1012	bd	69.46
Mo (Molybdenum)	0.01	442	4.42	76.7		Mo (Molybdenum)	0.011	442	4.862	69.46
Sb (Antimony) mg/l	0.001	601	0.601	76.7		Sb (Antimony) mg/l	0.001	601	0.601	69.46
Ba (Barium) mg/l	0.01	802	8.02	76.7		Ba (Barium) mg/l	0.013	802	10.426	69.46
Bi (Bismuth) mg/l	<0.001		bd	76.7		Bi (Bismuth) mg/l	<0.001		bd	69.46
Sn (Tin) mg/l	<0.001	487	bd	76.7		Sn (Tin) mg/l	<0.001	487	bd	69.46
			1953.68	76.7					2037.83	69.46
		EWQI	0.0392592					EWQI	0.0340852
High Tide 2				Port Botany		Low Tide 2
Parameter	Ci	Tsi	Ci*Tsi	WQI		Parameter	Ci	Tsi	Ci*Tsi	WQI
Ag (silver) mg/l	<0.001	605	bd	71.16		Ag (silver) mg/l	<0.001	605	bd	80.01
Al (Aluminum) mg/l	0.032	686	21.952	71.16		Al (Aluminum) mg/l	0.175	686	120.05	80.01
As (Arsenic) mg/l	0.003	1672	5.016	71.16		As (Arsenic) mg/l	0.007	1672	11.704	80.01
Cd (Cadmium) mg/l	<0.001	1319	bd	71.16		Cd (Cadmium) mg/l	<0.001	1319	bd	80.01
Cr (Chromium) mg/l	<0.001	896	bd	71.16		Cr (Chromium) mg/l	<0.001	896	bd	80.01
Cu (coper) mg/l	0.001	806	0.806	71.16		Cu (coper) mg/l	0.003	806	2.418	80.01
Fe (Iron) mg/l	0.051	0	0	71.16		Fe (Iron) mg/l	0.134	0	0	80.01
Mn (Manganese) mg/l	0.006	798	4.788	71.16		Mn (Manganese) mg/l	0.006	798	4.788	80.01
Ni (Nickel) mg/l	0.001	996	0.996	71.16		Ni (Nickel) mg/l	0.001	996	0.996	80.01
Pb (Lead) mg/l	0.001	1529	1.529	71.16		Pb (Lead) mg/l	0.002	1529	3.058	80.01
Se (selenium) mg/l	<0.010	776	bd	71.16		Se (selenium) mg/l	<0.010	776	bd	80.01
Zn (zinc) mg/l	0.005	915	4.575	71.16		Zn (zinc) mg/l	0.015	915	13.725	80.01
Hg (Mercury) mg/l	<0.002	1459	bd	71.16		Hg (Mercury) mg/l	<0.002	1459	bd	80.01
Be (Beryllium) mg/l	<0.001	1031	bd	71.16		Be (Beryllium) mg/l	<0.001	1031	bd	80.01
V (Vanadium) mg/l	0.004	650	2.6	71.16		V (Vanadium) mg/l	0.007	650	4.55	80.01
B (Boron) mg/l	4.42	438	1935.96	71.16		B (Boron) mg/l	4.39	438	1922.82	80.01
Co (Cobalt) mg/l	<0.001	1012	bd	71.16		Co (Cobalt) mg/l	<0.001	1012	bd	80.01
Mo (Molybdenum)	0.011	442	4.862	71.16		Mo (Molybdenum)	0.011	442	4.862	80.01
Sb (Antimony) mg/l	0.001	601	0.601	71.16		Sb (Antimony) mg/l	<0.001	601	bd	80.01
Ba (Barium) mg/l	0.011	802	8.822	71.16		Ba (Barium) mg/l	0.014	802	11.228	80.01
Bi (Bismuth) mg/l	<0.001		bd	71.16		Bi (Bismuth) mg/l	<0.001		bd	80.01
Sn (Tin) mg/l	<0.001	487	bd	71.16		Sn (Tin) mg/l	<0.001	487	bd	80.01
			1992.51	71.16					2100.2	80.01
		EWQI	0.0357138					EWQI	0.0380964
High Tide 3				Port Botany		Low Tide 3
Parameter	Ci	Tsi	Ci*Tsi	WQI		Parameter	Ci	Tsi	Ci*Tsi	WQI
Ag (silver) mg/l	<0.001	605	bd	72.16		Ag (silver) mg/l	<0.001	605	bd	73.68
Al (Aluminum) mg/l	0.151	686	103.586	72.16		Al (Aluminum) mg/l	0.499	686	342.314	73.68
As (Arsenic) mg/l	0.004	1672	6.688	72.16		As (Arsenic) mg/l	0.005	1672	8.36	73.68
Cd (Cadmium) mg/l	<0.001	1319	bd	72.16		Cd (Cadmium) mg/l	<0.001	1319	bd	73.68
Cr (Chromium) mg/l	0.001	896	0.896	72.16		Cr (Chromium) mg/l	0.002	896	1.792	73.68
Cu (coper) mg/l	0.003	806	2.418	72.16		Cu (coper) mg/l	0.009	806	7.254	73.68
Fe (Iron) mg/l	0.078	0	0	72.16		Fe (Iron) mg/l	0.531	0	0	73.68
Mn (Manganese) mg/l	0.004	798	3.192	72.16		Mn (Manganese) mg/l	0.012	798	9.576	73.68
Ni (Nickel) mg/l	<0.001	996	bd	72.16		Ni (Nickel) mg/l	0.001	996	0.996	73.68
Pb (Lead) mg/l	0.002	1529	3.058	72.16		Pb (Lead) mg/l	0.007	1529	10.703	73.68
Se (selenium) mg/l	<0.010	776	bd	72.16		Se (selenium) mg/l	<0.010	776	bd	73.68
Zn (zinc) mg/l	0.011	915	10.065	72.16		Zn (zinc) mg/l	0.018	915	16.47	73.68
Hg (Mercury) mg/l	<0.002	1459	bd	72.16		Hg (Mercury) mg/l	<0.002	1459	bd	73.68
Be (Beryllium) mg/l	<0.001	1031	bd	72.16		Be (Beryllium) mg/l	<0.001	1031	bd	73.68
V (Vanadium) mg/l	0.006	650	3.9	72.16		V (Vanadium) mg/l	0.01	650	6.5	73.68
B (Boron) mg/l	4.45	438	1949.1	72.16		B (Boron) mg/l	4.62	438	2023.56	73.68
Co (Cobalt) mg/l	<0.001	1012	bd	72.16		Co (Cobalt) mg/l	<0.001	1012	bd	73.68
Mo (Molybdenum)	0.012	442	5.304	72.16		Mo (Molybdenum)	0.012	442	5.304	73.68
Sb (Antimony) mg/l	0.001	601	0.601	72.16		Sb (Antimony) mg/l	0.001	601	0.601	73.68
Ba (Barium) mg/l	0.009	802	7.218	72.16		Ba (Barium) mg/l	0.012	802	9.624	73.68
Bi (Bismuth) mg/l	<0.001		bd	72.16		Bi (Bismuth) mg/l	<0.001		bd	73.68
Sn (Tin) mg/l	<0.001	487	bd	72.16		Sn (Tin) mg/l	<0.001	487	bd	73.68
			2096.03	72.16					2443.05	73.68
		EWQI	0.0344271					EWQI	0.030159
High Tide 4				Port Botany		Low Tide 4
Parameter	Ci	Tsi	Ci*Tsi	WQI		Parameter	Ci	Tsi	Ci*Tsi	WQI
Ag (silver) mg/l	<0.001	605	bd			Ag (silver) mg/l	0.001	605	0.605	81.81
Al (Aluminum) mg/l	0.03	686	20.58	72.83		Al (Aluminum) mg/l	0.07	686	48.02	81.81
As (Arsenic) mg/l	0.004	1672	6.688	72.83		As (Arsenic) mg/l	0.004	1672	6.688	81.81
Cd (Cadmium) mg/l	<0.001	1319	bd	72.83		Cd (Cadmium) mg/l	<0.001	1319	bd	81.81
Cr (Chromium) mg/l	<0.001	896	bd	72.83		Cr (Chromium) mg/l	<0.001	896	bd	81.81
Cu (coper) mg/l	0.004	806	3.224	72.83		Cu (coper) mg/l	0.004	806	3.224	81.81
Fe (Iron) mg/l	0.023	0	0	72.83		Fe (Iron) mg/l	0.053	0	0	81.81
Mn (Manganese) mg/l	0.003	798	2.394	72.83		Mn (Manganese) mg/l	0.005	798	3.99	81.81
Ni (Nickel) mg/l	<0.001	996	bd	72.83		Ni (Nickel) mg/l	0.001	996	0.996	81.81
Pb (Lead) mg/l	0.001	1529	1.529	72.83		Pb (Lead) mg/l	0.002	1529	3.058	81.81
Se (selenium) mg/l	<0.010	776	bd	72.83		Se (selenium) mg/l	<0.010	776	bd	81.81
Zn (zinc) mg/l	0.025	915	22.875	72.83		Zn (zinc) mg/l	0.011	915	10.065	81.81
Hg (Mercury) mg/l	<0.002	1459	bd	72.83		Hg (Mercury) mg/l	<0.002	1459	bd	81.81
Be (Beryllium) mg/l	<0.001	1031	bd	72.83		Be (Beryllium) mg/l	<0.001	1031	bd	81.81
V (Vanadium) mg/l	0.005	650	3.25	72.83		V (Vanadium) mg/l	0.007	650	4.55	81.81
B (Boron) mg/l	4.304	438	1885.15	72.83		B (Boron) mg/l	4.167	438	1825.15	81.81
Co (Cobalt) mg/l	<0.001	1012	bd	72.83		Co (Cobalt) mg/l	<0.001	1012	bd	81.81
Mo (Molybdenum)	0.011	442	4.862	72.83		Mo (Molybdenum)	0.011	442	4.862	81.81
Sb (Antimony) mg/l	0.001	601	0.601	72.83		Sb (Antimony) mg/l	0.001	601	0.601	81.81
Ba (Barium) mg/l	0.012	802	9.624	72.83		Ba (Barium) mg/l	0.015	802	12.03	81.81
Bi (Bismuth) mg/l	<0.001		bd	72.83		Bi (Bismuth) mg/l	<0.001		bd	81.81
Sn (Tin) mg/l	<0.001	487	bd	72.83		Sn (Tin) mg/l	<0.001	487	bd	81.81
			1960.78	72.83					1923.84	81.81
		EWQI	0.0371434					EWQI	0.0425244
High Tide 5 bg				Port Botany		Low Tide 5 bg
Parameter	Ci	Tsi	Ci*Tsi	WQI		Parameter	Ci	Tsi	Ci*Tsi	WQI
Ag (silver) mg/l	<0.001	605	bd	70.02		Ag (silver) mg/l	0.001	605	0.605	82.45
Al (Aluminum) mg/l	0.018	686	12.348	70.02		Al (Aluminum) mg/l	0.023	686	15.778	82.45
As (Arsenic) mg/l	0.003	1672	5.016	70.02		As (Arsenic) mg/l	0.008	1672	13.376	82.45
Cd (Cadmium) mg/l	<0.001	1319	bd	70.02		Cd (Cadmium) mg/l	<0.001	1319	bd	82.45
Cr (Chromium) mg/l	<0.001	896	bd	70.02		Cr (Chromium) mg/l	<0.001	896	bd	82.45
Cu (coper) mg/l	0.002	806	1.612	70.02		Cu (coper) mg/l	0.003	806	2.418	82.45
Fe (Iron) mg/l	0.015	0	0	70.02		Fe (Iron) mg/l	0.021	0	0	82.45
Mn (Manganese) mg/l	0.002	798	1.596	70.02		Mn (Manganese) mg/l	0.003	798	2.394	82.45
Ni (Nickel) mg/l	<0.001	996	bd	70.02		Ni (Nickel) mg/l	0.001	996	0.996	82.45
Pb (Lead) mg/l	0.001	1529	1.529	70.02		Pb (Lead) mg/l	0.001	1529	1.529	82.45
Se (selenium) mg/l	<0.010	776	bd	70.02		Se (selenium) mg/l	<0.010	776	bd	82.45
Zn (zinc) mg/l	0.008	915	7.32	70.02		Zn (zinc) mg/l	0.007	915	6.405	82.45
Hg (Mercury) mg/l	<0.002	1459	bd	70.02		Hg (Mercury) mg/l	<0.002	1459	bd	82.45
Be (Beryllium) mg/l	<0.001	1031	bd	70.02		Be (Beryllium) mg/l	<0.001	1031	bd	82.45
V (Vanadium) mg/l	0.005	650	3.25	70.02		V (Vanadium) mg/l	0.005	650	3.25	82.45
B (Boron) mg/l	4.289	438	1878.58	70.02		B (Boron) mg/l	4.608	438	2018.3	82.45
Co (Cobalt) mg/l	<0.001	1012	bd	70.02		Co (Cobalt) mg/l	<0.001	1012	bd	82.45
Mo (Molybdenum)	0.011	442	4.862	70.02		Mo (Molybdenum)	0.013	442	5.746	82.45
Sb (Antimony) mg/l	<0.001	601	bd	70.02		Sb (Antimony) mg/l	<0.001	601	bd	82.45
Ba (Barium) mg/l	0.008	802	6.416	70.02		Ba (Barium) mg/l	0.009	802	7.218	82.45
Bi (Bismuth) mg/l	<0.001		bd	70.02		Bi (Bismuth) mg/l	<0.001		bd	82.45
Sn (Tin) mg/l	<0.001	487	bd	70.02		Sn (Tin) mg/l	<0.001	487	bd	82.45
			1922.53	70.02					2078.02	82.45
		EWQI	0.0364207					EWQI	0.0396772
High Tide 1 bg				Port Kembla		Low Tide 1 bg
Parameter	Ci	Tsi	Ci*Tsi	WQI		Parameter	Ci	Tsi	Ci*Tsi	WQI
Ag (silver) mg/l	0.004	605	2.42	74.4		Ag (silver) mg/l	0.003	605	1.815	76.01
Al (Aluminum) mg/l	0.037	686	25.382	74.4		Al (Aluminum) mg/l	0.004	686	2.744	76.01
As (Arsenic) mg/l	0.003	1672	5.016	74.4		As (Arsenic) mg/l	0.003	1672	5.016	76.01
Cd (Cadmium) mg/l	<0.001	1319	bd	74.4		Cd (Cadmium) mg/l	<0.001	1319	bd	76.01
Cr (Chromium) mg/l	0.001	896	0.896	74.4		Cr (Chromium) mg/l	<0.001	896	bd	76.01
Cu (coper) mg/l	0.001	806	0.806	74.4		Cu (coper) mg/l	<0.001	806	bd	76.01
Fe (Iron) mg/l	0.004	0	0	74.4		Fe (Iron) mg/l	0.017	0	0	76.01
Mn (Manganese) mg/l	0.037	798	29.526	74.4		Mn (Manganese) mg/l	0.002	798	1.596	76.01
Ni (Nickel) mg/l	0.003	996	2.988	74.4		Ni (Nickel) mg/l	<0.001	996	bd	76.01
Pb (Lead) mg/l	<0.001	1529	bd	74.4		Pb (Lead) mg/l	<0.001	1529	bd	76.01
Se (selenium) mg/l	0.001	776	0.776	74.4		Se (selenium) mg/l	<0.010	776	bd	76.01
Zn (zinc) mg/l	0.001	915	0.915	74.4		Zn (zinc) mg/l	<0.010	915	bd	76.01
Hg (Mercury) mg/l	<0.001	1459	bd	74.4		Hg (Mercury) mg/l	<0.001	1459	bd	76.01
Be (Beryllium) mg/l	<0.001	1031	bd	74.4		Be (Beryllium) mg/l	<0.001	1031	bd	76.01
V (Vanadium) mg/l	0.003	650	1.95	74.4		V (Vanadium) mg/l	0.004	650	2.6	76.01
B (Boron) mg/l	4.59	438	2010.42	74.4		B (Boron) mg/l	4.547	438	1991.59	76.01
Co (Cobalt) mg/l	<0.001	1012	bd	74.4		Co (Cobalt) mg/l	<0.001	1012	bd	76.01
Mo (Molybdenum)	0.009	442	3.978	74.4		Mo (Molybdenum)	0.011	442	4.862	76.01
Sb (Antimony) mg/l	0.001	601	0.601	74.4		Sb (Antimony) mg/l	0.001	601	0.601	76.01
Ba (Barium) mg/l	0.006	802	4.812	74.4		Ba (Barium) mg/l	0.006	802	4.812	76.01
Bi (Bismuth) mg/l	<0.001		bd	74.4		Bi (Bismuth) mg/l	<0.001		bd	76.01
Sn (Tin) mg/l	<0.001	487	bd	74.4		Sn (Tin) mg/l	<0.001	487	bd	76.01
			2090.49	74.4					2015.63	76.01
		EWQI	0.0355898					EWQI	0.0377103
High Tide 2				Port Kembla		Low Tide 2
Parameter	Ci	Tsi	Ci*Tsi	WQI		Parameter	Ci	Tsi	Ci*Tsi	WQI
Ag (silver) mg/l	0.003	605	1.815	73.06		Ag (silver) mg/l	0.002	605	1.21	80.63
Al (Aluminum) mg/l	0.001	686	0.686	73.06		Al (Aluminum) mg/l	0.008	686	5.488	80.63
As (Arsenic) mg/l	0.002	1672	3.344	73.06		As (Arsenic) mg/l	0.003	1672	5.016	80.63
Cd (Cadmium) mg/l	<0.001	1319	bd	73.06		Cd (Cadmium) mg/l	<0.001	1319	bd	80.63
Cr (Chromium) mg/l	<0.001	896	bd	73.06		Cr (Chromium) mg/l	<0.001	896	bd	80.63
Cu (coper) mg/l	<0.001	806	bd	73.06		Cu (coper) mg/l	0.001	806	0.806	80.63
Fe (Iron) mg/l	0.012	0	0	73.06		Fe (Iron) mg/l	0.014	0	0	80.63
Mn (Manganese) mg/l	0.001	798	0.798	73.06		Mn (Manganese) mg/l	0.001	798	0.798	80.63
Ni (Nickel) mg/l	<0.001	996	bd	73.06		Ni (Nickel) mg/l	<0.001	996	bd	80.63
Pb (Lead) mg/l	<0.001	1529	bd	73.06		Pb (Lead) mg/l	<0.001	1529	bd	80.63
Se (selenium) mg/l	<0.010	776	bd	73.06		Se (selenium) mg/l	<0.010	776	bd	80.63
Zn (zinc) mg/l	<0.010	915	bd	73.06		Zn (zinc) mg/l	<0.010	915	bd	80.63
Hg (Mercury) mg/l	<0.001	1459	bd	73.06		Hg (Mercury) mg/l	<0.001	1459	bd	80.63
Be (Beryllium) mg/l	<0.001	1031	bd	73.06		Be (Beryllium) mg/l	<0.001	1031	bd	80.63
V (Vanadium) mg/l	0.003	650	1.95	73.06		V (Vanadium) mg/l	0.004	650	2.6	80.63
B (Boron) mg/l	4.571	438	2002.1	73.06		B (Boron) mg/l	4.547	438	1991.59	80.63
Co (Cobalt) mg/l	<0.001	1012	bd	73.06		Co (Cobalt) mg/l	<0.001	1012	bd	80.63
Mo (Molybdenum)	0.011	442	4.862	73.06		Mo (Molybdenum)	0.012	442	5.304	80.63
Sb (Antimony) mg/l	0.001	601	0.601	73.06		Sb (Antimony) mg/l	0.001	601	0.601	80.63
Ba (Barium) mg/l	0.006	802	4.812	73.06		Ba (Barium) mg/l	0.006	802	4.812	80.63
Bi (Bismuth) mg/l	<0.001		bd	73.06		Bi (Bismuth) mg/l	<0.001		bd	80.63
Sn (Tin) mg/l	<0.001	487	bd	73.06		Sn (Tin) mg/l	<0.001	487	bd	80.63
			2020.97	73.06					2018.22	80.63
		EWQI	0.036151					EWQI	0.039951
High Tide 3				Port Kembla		Low Tide 3
Parameter	Ci	Tsi	Ci*Tsi	WQI		Parameter	Ci	Tsi	Ci*Tsi	WQI
Ag (silver) mg/l	0.003	605	1.815	72.87		Ag (silver) mg/l	0.002	605	1.21	77.68
Al (Aluminum) mg/l	0.005	686	3.43	72.87		Al (Aluminum) mg/l	0.003	686	2.058	77.68
As (Arsenic) mg/l	0.003	1672	5.016	72.87		As (Arsenic) mg/l	0.003	1672	5.016	77.68
Cd (Cadmium) mg/l	<0.001	1319	bd	72.87		Cd (Cadmium) mg/l	<0.001	1319	bd	77.68
Cr (Chromium) mg/l	0.001	896	0.896	72.87		Cr (Chromium) mg/l	<0.001	896	bd	77.68
Cu (coper) mg/l	0.004	806	3.224	72.87		Cu (coper) mg/l	0.002	806	1.612	77.68
Fe (Iron) mg/l	0.036	0	0	72.87		Fe (Iron) mg/l	0.02	0	0	77.68
Mn (Manganese) mg/l	0.009	798	7.182	72.87		Mn (Manganese) mg/l	0.005	798	3.99	77.68
Ni (Nickel) mg/l	<0.001	996	bd	72.87		Ni (Nickel) mg/l	<0.001	996	bd	77.68
Pb (Lead) mg/l	0.001	1529	1.529	72.87		Pb (Lead) mg/l	0.001	1529	1.529	77.68
Se (selenium) mg/l	<0.010	776	bd	72.87		Se (selenium) mg/l	<0.010	776	bd	77.68
Zn (zinc) mg/l	<0.010	915	bd	72.87		Zn (zinc) mg/l	<0.010	915	bd	77.68
Hg (Mercury) mg/l	<0.001	1459	bd	72.87		Hg (Mercury) mg/l	<0.001	1459	bd	77.68
Be (Beryllium) mg/l	<0.001	1031	bd	72.87		Be (Beryllium) mg/l	<0.001	1031	bd	77.68
V (Vanadium) mg/l	0.004	650	2.6	72.87		V (Vanadium) mg/l	0.004	650	2.6	77.68
B (Boron) mg/l	4.496	438	1969.25	72.87		B (Boron) mg/l	4.431	438	1940.78	77.68
Co (Cobalt) mg/l	<0.001	1012	bd	72.87		Co (Cobalt) mg/l	<0.001	1012	bd	77.68
Mo (Molybdenum)	0.013	442	5.746	72.87		Mo (Molybdenum)	0.012	442	5.304	77.68
Sb (Antimony) mg/l	0.001	601	0.601	72.87		Sb (Antimony) mg/l	0.001	601	0.601	77.68
Ba (Barium) mg/l	0.008	802	6.416	72.87		Ba (Barium) mg/l	0.007	802	5.614	77.68
Bi (Bismuth) mg/l	<0.001		bd	72.87		Bi (Bismuth) mg/l	<0.001		bd	77.68
Sn (Tin) mg/l	0.001	487	0.487	72.87		Sn (Tin) mg/l	<0.001	487	bd	77.68
			2008.19	72.87					1970.31	77.68
		EWQI	0.0362864					EWQI	0.0394252
High Tide 4				Port Kembla		Low Tide 4
Parameter	Ci	Tsi	Ci*Tsi	WQI		Parameter	Ci	Tsi	Ci*Tsi	WQI
Ag (silver) mg/l	0.003	605	1.815	77.96		Ag (silver) mg/l	0.002	605	1.21	83.07
Al (Aluminum) mg/l	0.017	686	11.662	77.96		Al (Aluminum) mg/l	0.002	686	1.372	83.07
As (Arsenic) mg/l	0.005	1672	8.36	77.96		As (Arsenic) mg/l	0.004	1672	6.688	83.07
Cd (Cadmium) mg/l	<0.001	1319	bd	77.96		Cd (Cadmium) mg/l	<0.001	1319	bd	83.07
Cr (Chromium) mg/l	<0.001	896	bd	77.96		Cr (Chromium) mg/l	<0.001	896	bd	83.07
Cu (coper) mg/l	0.001	806	0.806	77.96		Cu (coper) mg/l	0.001	806	0.806	83.07
Fe (Iron) mg/l	0.016	0	0	77.96		Fe (Iron) mg/l	0.01	0	0	83.07
Mn (Manganese) mg/l	0.004	798	3.192	77.96		Mn (Manganese) mg/l	0.004	798	3.192	83.07
Ni (Nickel) mg/l	<0.001	996	bd	77.96		Ni (Nickel) mg/l	<0.001	996	bd	83.07
Pb (Lead) mg/l	0.001	1529	1.529	77.96		Pb (Lead) mg/l	0.001	1529	1.529	83.07
Se (selenium) mg/l	<0.010	776	bd	77.96		Se (selenium) mg/l	<0.010	776	bd	83.07
Zn (zinc) mg/l	<0.010	915	bd	77.96		Zn (zinc) mg/l	<0.010	915	bd	83.07
Hg (Mercury) mg/l	<0.001	1459	bd	77.96		Hg (Mercury) mg/l	<0.001	1459	bd	83.07
Be (Beryllium) mg/l	<0.001	1031	bd	77.96		Be (Beryllium) mg/l	<0.001	1031	bd	83.07
V (Vanadium) mg/l	0.004	650	2.6	77.96		V (Vanadium) mg/l	0.004	650	2.6	83.07
B (Boron) mg/l	4.419	438	1935.52	77.96		B (Boron) mg/l	4.597	438	2013.49	83.07
Co (Cobalt) mg/l	<0.001	1012	bd	77.96		Co (Cobalt) mg/l	<0.001	1012	bd	83.07
Mo (Molybdenum)	0.013	442	5.746	77.96		Mo (Molybdenum)	0.012	442	5.304	83.07
Sb (Antimony) mg/l	0.001	601	0.601	77.96		Sb (Antimony) mg/l	<0.001	601	bd	83.07
Ba (Barium) mg/l	0.008	802	6.416	77.96		Ba (Barium) mg/l	0.007	802	5.614	83.07
Bi (Bismuth) mg/l	<0.001		bd	77.96		Bi (Bismuth) mg/l	<0.001		bd	83.07
Sn (Tin) mg/l	0.001	487	0.487	77.96		Sn (Tin) mg/l	<0.001	487	bd	83.07
			1978.74	77.96					2041.8	83.07
		EWQI	0.0393989					EWQI	0.0406847
High Tide 5				Port Kembla		Low Tide 5
Parameter	Ci	Tsi	Ci*Tsi	WQI		Parameter	Ci	Tsi	Ci*Tsi	WQI
Ag (silver) mg/l	<0.010	605	bd	75.88		Ag (silver) mg/l	<0.010	605	bd	79.48
Al (Aluminum) mg/l	0.003	686	2.058	75.88		Al (Aluminum) mg/l	0.022	686	15.092	79.48
As (Arsenic) mg/l	0.003	1672	5.016	75.88		As (Arsenic) mg/l	0.004	1672	6.688	79.48
Cd (Cadmium) mg/l	<0.001	1319	bd	75.88		Cd (Cadmium) mg/l	<0.001	1319	bd	79.48
Cr (Chromium) mg/l	0.001	896	0.896	75.88		Cr (Chromium) mg/l	<0.001	896	bd	79.48
Cu (coper) mg/l	0.00178	806	1.43468	75.88		Cu (coper) mg/l	0.001	806	0.806	79.48
Fe (Iron) mg/l	0.011	0	0	75.88		Fe (Iron) mg/l	0.022	0	0	79.48
Mn (Manganese) mg/l	0.001	798	0.798	75.88		Mn (Manganese) mg/l	0.003	798	2.394	79.48
Ni (Nickel) mg/l	<0.001	996	bd	75.88		Ni (Nickel) mg/l	<0.001	996	bd	79.48
Pb (Lead) mg/l	<0.001	1529	bd	75.88		Pb (Lead) mg/l	<0.001	1529	bd	79.48
Se (selenium) mg/l	0.002	776	1.552	75.88		Se (selenium) mg/l	<0.001	776	bd	79.48
Zn (zinc) mg/l	<0.01	915	bd	75.88		Zn (zinc) mg/l	<0.01	915	bd	79.48
Hg (Mercury) mg/l	<0.0005	1459	bd	75.88		Hg (Mercury) mg/l	<0.0005	1459	bd	79.48
Be (Beryllium) mg/l	<0.001	1031	bd	75.88		Be (Beryllium) mg/l	<0.001	1031	bd	79.48
V (Vanadium) mg/l	0.004	650	2.6	75.88		V (Vanadium) mg/l	0.004	650	2.6	79.48
B (Boron) mg/l	4.537	438	1987.21	75.88		B (Boron) mg/l	4.597	438	2013.49	79.48
Co (Cobalt) mg/l	<0.001	1012	bd	75.88		Co (Cobalt) mg/l	<0.001	1012	bd	79.48
Mo (Molybdenum)	0.009	442	3.978	75.88		Mo (Molybdenum)	0.009	442	3.978	79.48
Sb (Antimony) mg/l	<0.001	601	bd	75.88		Sb (Antimony) mg/l	<0.001	601	bd	79.48
Ba (Barium) mg/l	0.007	802	5.614	75.88		Ba (Barium) mg/l	0.006	802	4.812	79.48
Bi (Bismuth) mg/l	<0.001		bd	75.88		Bi (Bismuth) mg/l	<0.001		bd	79.48
Sn (Tin) mg/l	0.001	487	0.487	75.88		Sn (Tin) mg/l	0.001	487	0.487	79.48
			2011.64	75.88					2050.34	79.48
		EWQI	0.0377205					EWQI	0.0387642
High Tide 1				Port NewCastle		Low Tide 1
Parameter	Ci	Tsi	Ci*Tsi	WQI		Parameter	Ci	Tsi	Ci*Tsi	WQI
Ag (silver) mg/l	<0.010	605	bd	74.97		Ag (silver) mg/l	<0.010	605	bd	75.42
Al (Aluminum) mg/l	0.01332	686	9.13752	74.97		Al (Aluminum) mg/l	0.019	686	13.034	75.42
As (Arsenic) mg/l	0.00323	1672	5.40056	74.97		As (Arsenic) mg/l	0.004	1672	6.688	75.42
Cd (Cadmium) mg/l	<0.001	1319	bd	74.97		Cd (Cadmium) mg/l	<0.001	1319	bd	75.42
Cr (Chromium) mg/l	<0.001	896	bd	74.97		Cr (Chromium) mg/l	<0.001	896	bd	75.42
Cu (coper) mg/l	<0.001	806	bd	74.97		Cu (coper) mg/l	0.005	806	4.03	75.42
Fe (Iron) mg/l	0.01968	0	0	74.97		Fe (Iron) mg/l	0.02	0	0	75.42
Mn (Manganese) mg/l	0.00537	798	4.28526	74.97		Mn (Manganese) mg/l	0.005	798	3.99	75.42
Ni (Nickel) mg/l	<0.001	996	bd	74.97		Ni (Nickel) mg/l	<0.001	996	bd	75.42
Pb (Lead) mg/l	<0.001	1529	bd	74.97		Pb (Lead) mg/l	<0.001	1529	bd	75.42
Se (selenium) mg/l	0.00285	776	2.2116	74.97		Se (selenium) mg/l	0.00216	776	1.67616	75.42
Zn (zinc) mg/l	<0.01	915	bd	74.97		Zn (zinc) mg/l	0.02	915	18.3	75.42
Hg (Mercury) mg/l	<0.0005	1459	bd	74.97		Hg (Mercury) mg/l	<0.0005	1459	bd	75.42
Be (Beryllium) mg/l	<0.001	1031	bd	74.97		Be (Beryllium) mg/l	<0.001	1031	bd	75.42
V (Vanadium) mg/l	0.00392	650	2.548	74.97		V (Vanadium) mg/l	0.00392	650	2.548	75.42
B (Boron) mg/l	4.56041	438	1997.46	74.97		B (Boron) mg/l	4.5366	438	1987.03	75.42
Co (Cobalt) mg/l	<0.001	1012	bd	74.97		Co (Cobalt) mg/l	<0.001	1012	bd	75.42
Mo (Molybdenum)	0.00645	442	2.8509	74.97		Mo (Molybdenum)	0.00814	442	3.59788	75.42
Sb (Antimony) mg/l	0.00055	601	0.33055	74.97		Sb (Antimony) mg/l	0.00055	601	0.33055	75.42
Ba (Barium) mg/l	0.00922857	802	7.40131	74.97		Ba (Barium) mg/l	0.0132762	802	10.6475	75.42
Bi (Bismuth) mg/l	<0.001		bd	74.97		Bi (Bismuth) mg/l	<0.001		bd	75.42
Sn (Tin) mg/l	<0.001	487	bd	74.97		Sn (Tin) mg/l	0.00073	487	0.35551	75.42
			2031.63	74.97					2052.23	75.42
		EWQI	0.0369015					EWQI	0.0367503
High Tide 2				Port NewCastle		Low Tide 2
Parameter	Ci	Tsi	Ci*Tsi	WQI		Parameter	Ci	Tsi	Ci*Tsi	WQI
Ag (silver) mg/l	<0.010	605	bd	74.26		Ag (silver) mg/l	<0.010	605	bd	78.56
Al (Aluminum) mg/l	0.01332	686	9.13752	74.26		Al (Aluminum) mg/l	0.01	686	6.86	78.56
As (Arsenic) mg/l	0.00363	1672	6.06936	74.26		As (Arsenic) mg/l	0.003	1672	5.016	78.56
Cd (Cadmium) mg/l	<0.001	1319	bd	74.26		Cd (Cadmium) mg/l	<0.010	1319	bd	78.56
Cr (Chromium) mg/l	0.001	896	0.896	74.26		Cr (Chromium) mg/l	<0.010	896	bd	78.56
Cu (coper) mg/l	<0.001	806	bd	74.26		Cu (coper) mg/l	0.001	806	0.806	78.56
Fe (Iron) mg/l	0.03181	0	0	74.26		Fe (Iron) mg/l	0.08817	0	0	78.56
Mn (Manganese) mg/l	0.008	798	6.384	74.26		Mn (Manganese) mg/l	0.007	798	5.586	78.56
Ni (Nickel) mg/l	<0.001	996	bd	74.26		Ni (Nickel) mg/l	<0.001	996	bd	78.56
Pb (Lead) mg/l	<0.001	1529	bd	74.26		Pb (Lead) mg/l	<0.001	1529	bd	78.56
Se (selenium) mg/l	0.00285	776	2.2116	74.26		Se (selenium) mg/l	0.003	776	2.328	78.56
Zn (zinc) mg/l	<0.01	915	bd	74.26		Zn (zinc) mg/l	<0.01	915	bd	78.56
Hg (Mercury) mg/l	<0.0005	1459	bd	74.26		Hg (Mercury) mg/l	<0.0005	1459	bd	78.56
Be (Beryllium) mg/l	<0.001	1031	bd	74.26		Be (Beryllium) mg/l	<0.001	1031	bd	78.56
V (Vanadium) mg/l	0.00392	650	2.548	74.26		V (Vanadium) mg/l	0.00392	650	2.548	78.56
B (Boron) mg/l	4.73319	438	2073.14	74.26		B (Boron) mg/l	4.57876	438	2005.5	78.56
Co (Cobalt) mg/l	<0.001	1012	bd	74.26		Co (Cobalt) mg/l	<0.001	1012	bd	78.56
Mo (Molybdenum)	0.00796	442	3.51832	74.26		Mo (Molybdenum)	0.00814	442	3.59788	78.56
Sb (Antimony) mg/l	0.00055	601	0.33055	74.26		Sb (Antimony) mg/l	0.00055	601	0.33055	78.56
Ba (Barium) mg/l	0.00968571	802	7.76794	74.26		Ba (Barium) mg/l	0.0102571	802	8.22623	78.56
Bi (Bismuth) mg/l	<0.001		bd	74.26		Bi (Bismuth) mg/l	<0.001		bd	78.56
Sn (Tin) mg/l	<0.001	487	bd	74.26		Sn (Tin) mg/l	0.00073	487	0.35551	78.56
			2112	74.26					2041.15	78.56
		EWQI	0.035161					EWQI	0.0384881
High Tide 3				Port NewCastle		Low Tide 3
Parameter	Ci	Tsi	Ci*Tsi	WQI		Parameter	Ci	Tsi	Ci*Tsi	WQI
Ag (silver) mg/l	<0.010	605	bd	74.86		Ag (silver) mg/l	<0.010	605	bd	74.44
Al (Aluminum) mg/l	0.00378	686	2.59308	74.86		Al (Aluminum) mg/l	0.062	686	42.532	74.44
As (Arsenic) mg/l	0.00378	1672	6.32016	74.86		As (Arsenic) mg/l	0.003	1672	5.016	74.44
Cd (Cadmium) mg/l	<0.001	1319	bd	74.86		Cd (Cadmium) mg/l	<0.001	1319	bd	74.44
Cr (Chromium) mg/l	0.001	896	0.896	74.86		Cr (Chromium) mg/l	0.001	896	0.896	74.44
Cu (coper) mg/l	0.001	806	0.806	74.86		Cu (coper) mg/l	0.003	806	2.418	74.44
Fe (Iron) mg/l	0.01867	0	0	74.86		Fe (Iron) mg/l	0.08258	0	0	74.44
Mn (Manganese) mg/l	0.00537	798	4.28526	74.86		Mn (Manganese) mg/l	0.014	798	11.172	74.44
Ni (Nickel) mg/l	<0.001	996	bd	74.86		Ni (Nickel) mg/l	<0.001	996	bd	74.44
Pb (Lead) mg/l	<0.001	1529	bd	74.86		Pb (Lead) mg/l	<0.001	1529	bd	74.44
Se (selenium) mg/l	<0.001	776	bd	74.86		Se (selenium) mg/l	0.00069	776	0.53544	74.44
Zn (zinc) mg/l	<0.01	915	bd	74.86		Zn (zinc) mg/l	0.01	915	9.15	74.44
Hg (Mercury) mg/l	<0.0005	1459	bd	74.86		Hg (Mercury) mg/l	<0.0005	1459	bd	74.44
Be (Beryllium) mg/l	<0.001	1031	bd	74.86		Be (Beryllium) mg/l	<0.001	1031	bd	74.44
V (Vanadium) mg/l	0.00392	650	2.548	74.86		V (Vanadium) mg/l	0.00392	650	2.548	74.44
B (Boron) mg/l	4.60295	438	2016.09	74.86		B (Boron) mg/l	4.42333	438	1937.42	74.44
Co (Cobalt) mg/l	<0.001	1012	bd	74.86		Co (Cobalt) mg/l	<0.001	1012	bd	74.44
Mo (Molybdenum)	0.00796	442	3.51832	74.86		Mo (Molybdenum)	0.00886	442	3.91612	74.44
Sb (Antimony) mg/l	0.00055	601	0.33055	74.86		Sb (Antimony) mg/l	<0.001	601	bd	74.44
Ba (Barium) mg/l	0.0092381	802	7.40895	74.86		Ba (Barium) mg/l	0.0102571	802	8.22623	74.44
Bi (Bismuth) mg/l	<0.001		bd	74.86		Bi (Bismuth) mg/l	<0.001		bd	74.44
Sn (Tin) mg/l	0.00063	487	0.30681	74.86		Sn (Tin) mg/l	0.00073	487	0.35551	74.44
			2045.11	74.86					2024.18	74.44
		EWQI	0.0366045					EWQI	0.0367753
High Tide 4				Port NewCastle		Low Tide 4
Parameter	Ci	Tsi	Ci*Tsi	WQI		Parameter	Ci	Tsi	Ci*Tsi	WQI
Ag (silver) mg/l	<0.010	605	bd	78.79		Ag (silver) mg/l	<0.010	605	bd	75.06
Al (Aluminum) mg/l	0.02602	686	17.8497	78.79		Al (Aluminum) mg/l	0.125	686	85.75	75.06
As (Arsenic) mg/l	0.002	1672	3.344	78.79		As (Arsenic) mg/l	0.004	1672	6.688	75.06
Cd (Cadmium) mg/l	<0.001	1319	bd	78.79		Cd (Cadmium) mg/l	<0.001	1319	bd	75.06
Cr (Chromium) mg/l	<0.001	896	bd	78.79		Cr (Chromium) mg/l	<0.001	896	bd	75.06
Cu (coper) mg/l	0.001	806	0.806	78.79		Cu (coper) mg/l	0.002	806	1.612	75.06
Fe (Iron) mg/l	0.035	0	0	78.79		Fe (Iron) mg/l	0.19133	0	0	75.06
Mn (Manganese) mg/l	0.00584	798	4.66032	78.79		Mn (Manganese) mg/l	0.034	798	27.132	75.06
Ni (Nickel) mg/l	<0.001	996	bd	78.79		Ni (Nickel) mg/l	<0.001	996	bd	75.06
Pb (Lead) mg/l	<0.001	1529	bd	78.79		Pb (Lead) mg/l	0.001	1529	1.529	75.06
Se (selenium) mg/l	<0.001	776	bd	78.79		Se (selenium) mg/l	0.005	776	3.88	75.06
Zn (zinc) mg/l	<0.01	915	bd	78.79		Zn (zinc) mg/l	<0.01	915	bd	75.06
Hg (Mercury) mg/l	<0.0005	1459	bd	78.79		Hg (Mercury) mg/l	<0.0005	1459	bd	75.06
Be (Beryllium) mg/l	<0.001	1031	bd	78.79		Be (Beryllium) mg/l	<0.001	1031	bd	75.06
V (Vanadium) mg/l	0.00482	650	3.133	78.79		V (Vanadium) mg/l	0.00482	650	3.133	75.06
B (Boron) mg/l	4.49925	438	1970.67	78.79		B (Boron) mg/l	4.61776	438	2022.58	75.06
Co (Cobalt) mg/l	<0.001	1012	bd	78.79		Co (Cobalt) mg/l	<0.001	1012	bd	75.06
Mo (Molybdenum)	0.00874	442	3.86308	78.79		Mo (Molybdenum)	0.00886	442	3.91612	75.06
Sb (Antimony) mg/l	0.00055	601	0.33055	78.79		Sb (Antimony) mg/l	<0.001	601	bd	75.06
Ba (Barium) mg/l	0.0092381	802	7.40895	78.79		Ba (Barium) mg/l	0.0108667	802	8.71507	75.06
Bi (Bismuth) mg/l	<0.001		bd	78.79		Bi (Bismuth) mg/l	<0.001		bd	75.06
Sn (Tin) mg/l	<0.001	487	bd	78.79		Sn (Tin) mg/l	0.00073	487	0.35551	75.06
			2012.07	78.79					2165.29	75.06
		EWQI	0.0391587					EWQI	0.0346651
High Tide 5 bg				Port NewCastle		Low Tide 5 bg
Parameter	Ci	Tsi	Ci*Tsi	WQI		Parameter	Ci	Tsi	Ci*Tsi	WQI
Ag (silver) mg/l	<0.010	605	bd	77.03		Ag (silver) mg/l	<0.010	605	bd	72.76
Al (Aluminum) mg/l	0.00496	686	3.40256	77.03		Al (Aluminum) mg/l	0.003	686	2.058	72.76
As (Arsenic) mg/l	0.003	1672	5.016	77.03		As (Arsenic) mg/l	0.003	1672	5.016	72.76
Cd (Cadmium) mg/l	<0.001	1319	bd	77.03		Cd (Cadmium) mg/l	<0.010	1319	bd	72.76
Cr (Chromium) mg/l	<0.001	896	bd	77.03		Cr (Chromium) mg/l	<0.010	896	bd	72.76
Cu (coper) mg/l	<0.001	806	bd	77.03		Cu (coper) mg/l	<0.010	806	bd	72.76
Fe (Iron) mg/l	0.008	0	0	77.03		Fe (Iron) mg/l	0.01829	0	0	72.76
Mn (Manganese) mg/l	0.001	798	0.798	77.03		Mn (Manganese) mg/l	0.002	798	1.596	72.76
Ni (Nickel) mg/l	<0.001	996	bd	77.03		Ni (Nickel) mg/l	<0.001	996	bd	72.76
Pb (Lead) mg/l	<0.001	1529	bd	77.03		Pb (Lead) mg/l	<0.001	1529	bd	72.76
Se (selenium) mg/l	<0.001	776	bd	77.03		Se (selenium) mg/l	0.002	776	1.552	72.76
Zn (zinc) mg/l	<0.01	915	bd	77.03		Zn (zinc) mg/l	<0.01	915	bd	72.76
Hg (Mercury) mg/l	<0.0005	1459	bd	77.03		Hg (Mercury) mg/l	<0.0005	1459	bd	72.76
Be (Beryllium) mg/l	<0.001	1031	bd	77.03		Be (Beryllium) mg/l	<0.001	1031	bd	72.76
V (Vanadium) mg/l	0.00392	650	2.548	77.03		V (Vanadium) mg/l	0.00392	650	2.548	72.76
B (Boron) mg/l	4.86004	438	2128.7	77.03		B (Boron) mg/l	4.51079	438	1975.73	72.76
Co (Cobalt) mg/l	<0.001	1012	bd	77.03		Co (Cobalt) mg/l	<0.001	1012	bd	72.76
Mo (Molybdenum)	0.00971	442	4.29182	77.03		Mo (Molybdenum)	0.0083	442	3.6686	72.76
Sb (Antimony) mg/l	0.00055	601	0.33055	77.03		Sb (Antimony) mg/l	<0.001	601	bd	72.76
Ba (Barium) mg/l	0.00520952	802	4.17804	77.03		Ba (Barium) mg/l	0.00485714	802	3.89543	72.76
Bi (Bismuth) mg/l	<0.001		bd	77.03		Bi (Bismuth) mg/l	<0.001		bd	72.76
Sn (Tin) mg/l	0.00054	487	0.26298	77.03		Sn (Tin) mg/l	0.00073	487	0.35551	72.76
			2149.53	77.03					1996.42	72.76
		EWQI	0.0358358					EWQI	0.0364453
High Tide 1 bg				Port Yamba		Low Tide 1 bg
Parameter	Ci	Tsi	Ci*Tsi	WQI		Parameter	Ci	Tsi	Ci*Tsi	WQI
Ag (silver) mg/l	0.00024	605	0.1452	81.52		Ag (silver) mg/l	0.00016	605	0.0968	79.53
Al (Aluminum) mg/l	0.0218571	686	14.994	81.52		Al (Aluminum) mg/l	0.0416571	686	28.5768	79.53
As (Arsenic) mg/l	0.00242	1672	4.04624	81.52		As (Arsenic) mg/l	0.00244	1672	4.07968	79.53
Cd (Cadmium) mg/l	2.10526e-05	1319	0.0277684	81.52		Cd (Cadmium) mg/l	0.000105263	1319	0.138842	79.53
Cr (Chromium) mg/l	0.00043	896	0.38528	81.52		Cr (Chromium) mg/l	0.00063	896	0.56448	79.53
Cu (coper) mg/l	0.00042	806	0.33852	81.52		Cu (coper) mg/l	0.00018	806	0.14508	79.53
Fe (Iron) mg/l	0.142632	0	0	81.52		Fe (Iron) mg/l	0.0811158	0	0	79.53
Mn (Manganese) mg/l	0.01117	798	8.91366	81.52		Mn (Manganese) mg/l	0.0095	798	7.581	79.53
Ni (Nickel) mg/l	<0.010	996	bd	81.52		Ni (Nickel) mg/l	<0.010	996	bd	79.53
Pb (Lead) mg/l	0.000126316	1529	0.193137	81.52		Pb (Lead) mg/l	1.05263e-05	1529	0.0160947	79.53
Se (selenium) mg/l	<0.010	776	bd	81.52		Se (selenium) mg/l	<0.010	776	bd	79.53
Zn (zinc) mg/l	<0.010	915	bd	81.52		Zn (zinc) mg/l	<0.010	915	bd	79.53
Hg (Mercury) mg/l	-6e-05	1459	-0.08754	81.52		Hg (Mercury) mg/l	-0.00015	1459	-0.21885	79.53
Be (Beryllium) mg/l	-1e-05	1031	-0.01031	81.52		Be (Beryllium) mg/l	0.00013	1031	0.13403	79.53
V (Vanadium) mg/l	0.00251	650	1.6315	81.52		V (Vanadium) mg/l	0.00378	650	2.457	79.53
B (Boron) mg/l	4.55348	438	1994.42	81.52		B (Boron) mg/l	4.74147	438	2076.76	79.53
Co (Cobalt) mg/l	0.0002	1012	0.2024	81.52		Co (Cobalt) mg/l	0.00014	1012	0.14168	79.53
Mo (Molybdenum)	0.00828	442	3.65976	81.52		Mo (Molybdenum)	0.00959	442	4.23878	79.53
Sb (Antimony) mg/l	0.000231579	601	0.139179	81.52		Sb (Antimony) mg/l	0.000284211	601	0.170811	79.53
Ba (Barium) mg/l	0.0107368	802	8.61095	81.52		Ba (Barium) mg/l	0.0106737	802	8.56029	79.53
Bi (Bismuth) mg/l	0.00026		0	81.52		Bi (Bismuth) mg/l	0.00014		0	79.53
Sn (Tin) mg/l	0.006	487	2.922	81.52		Sn (Tin) mg/l	0.003	487	1.461	79.53
			2040.54	81.52					2134.91	79.53
		EWQI	0.0399503					EWQI	0.0372522
High Tide 2				Port Yamba		Low Tide 2
Parameter	Ci	Tsi	Ci*Tsi	WQI		Parameter	Ci	Tsi	Ci*Tsi	WQI
Ag (silver) mg/l	0.00024	605	0.1452	76.82		Ag (silver) mg/l	0.00017	605	0.10285	74.67
Al (Aluminum) mg/l	0.114971	686	78.8704	76.82		Al (Aluminum) mg/l	0.225629	686	154.781	74.67
As (Arsenic) mg/l	0.0032	1672	5.3504	76.82		As (Arsenic) mg/l	0.00311	1672	5.19992	74.67
Cd (Cadmium) mg/l	0.000105263	1319	0.138842	76.82		Cd (Cadmium) mg/l	2.10526e-05	1319	0.0277684	74.67
Cr (Chromium) mg/l	0.00068	896	0.60928	76.82		Cr (Chromium) mg/l	0.00086	896	0.77056	74.67
Cu (coper) mg/l	0.00686	806	5.52916	76.82		Cu (coper) mg/l	0.00357	806	2.87742	74.67
Fe (Iron) mg/l	0.188042	0	0	76.82		Fe (Iron) mg/l	0.265189	0	0	74.67
Mn (Manganese) mg/l	0.01266	798	10.1027	76.82		Mn (Manganese) mg/l	0.01813	798	14.4677	74.67
Ni (Nickel) mg/l	<0.010	996	bd	76.82		Ni (Nickel) mg/l	<0.010	996	bd	74.67
Pb (Lead) mg/l	0.0002	1529	0.3058	76.82		Pb (Lead) mg/l	0.000505263	1529	0.772547	74.67
Se (selenium) mg/l	<0.010	776	bd	76.82		Se (selenium) mg/l	<0.010	776	bd	74.67
Zn (zinc) mg/l	0.01411	915	12.9107	76.82		Zn (zinc) mg/l	<0.010	915	bd	74.67
Hg (Mercury) mg/l	-0.0001	1459	-0.1459	76.82		Hg (Mercury) mg/l	1e-05	1459	0.01459	74.67
Be (Beryllium) mg/l	9e-05	1031	0.09279	76.82		Be (Beryllium) mg/l	8e-05	1031	0.08248	74.67
V (Vanadium) mg/l	0.00365	650	2.3725	76.82		V (Vanadium) mg/l	0.00433	650	2.8145	74.67
B (Boron) mg/l	4.80196	438	2103.26	76.82		B (Boron) mg/l	4.66291	438	2042.35	74.67
Co (Cobalt) mg/l	0.00043	1012	0.43516	76.82		Co (Cobalt) mg/l	0.00022	1012	0.22264	74.67
Mo (Molybdenum)	0.00968	442	4.27856	76.82		Mo (Molybdenum)	0.00958	442	4.23436	74.67
Sb (Antimony) mg/l	0.0004	601	0.2404	76.82		Sb (Antimony) mg/l	0.000221053	601	0.132853	74.67
Ba (Barium) mg/l	0.0114316	802	9.16813	76.82		Ba (Barium) mg/l	0.0113474	802	9.10059	74.67
Bi (Bismuth) mg/l	0.00028		0	76.82		Bi (Bismuth) mg/l	0.00015		0	74.67
Sn (Tin) mg/l	0.005	487	2.435	76.82		Sn (Tin) mg/l	0.002	487	0.974	74.67
			2236.1	76.82					2238.93	74.67
		EWQI	0.0343545					EWQI	0.0333507
High Tide 3				Port Yamba		Low Tide 3
Parameter	Ci	Tsi	Ci*Tsi	WQI		Parameter	Ci	Tsi	Ci*Tsi	WQI
Ag (silver) mg/l	0.00024	605	0.1452	72.09		Ag (silver) mg/l	0.00011	605	0.06655	73.11
Al (Aluminum) mg/l	0.102295	686	70.1745	72.09		Al (Aluminum) mg/l	1.16941	686	802.215	73.11
As (Arsenic) mg/l	0.00295	1672	4.9324	72.09		As (Arsenic) mg/l	0.00472	1672	7.89184	73.11
Cd (Cadmium) mg/l	0.000126316	1319	0.166611	72.09		Cd (Cadmium) mg/l	5.26316e-05	1319	0.0694211	73.11
Cr (Chromium) mg/l	0.00057	896	0.51072	72.09		Cr (Chromium) mg/l	0.0018	896	1.6128	73.11
Cu (coper) mg/l	0.00968	806	7.80208	72.09		Cu (coper) mg/l	0.01578	806	12.7187	73.11
Fe (Iron) mg/l	0.178547	0	0	72.09		Fe (Iron) mg/l	1.86034	0	0	73.11
Mn (Manganese) mg/l	0.0138	798	11.0124	72.09		Mn (Manganese) mg/l	0.04392	798	35.0482	73.11
Ni (Nickel) mg/l	<0.010	996		72.09		Ni (Nickel) mg/l	<0.010	996		73.11
Pb (Lead) mg/l	0.000389474	1529	0.595505	72.09		Pb (Lead) mg/l	0.00450526	1529	6.88855	73.11
Se (selenium) mg/l	<0.010	776		72.09		Se (selenium) mg/l	<0.010	776		73.11
Zn (zinc) mg/l	0.01093	915	10.001	72.09		Zn (zinc) mg/l	0.03543	915	32.4184	73.11
Hg (Mercury) mg/l	-4e-05	1459	-0.05836	72.09		Hg (Mercury) mg/l	0.00011	1459	0.16049	73.11
Be (Beryllium) mg/l	0.00011	1031	0.11341	72.09		Be (Beryllium) mg/l	0.00013	1031	0.13403	73.11
V (Vanadium) mg/l	0.00459	650	2.9835	72.09		V (Vanadium) mg/l	0.00848	650	5.512	73.11
B (Boron) mg/l	4.64229	438	2033.32	72.09		B (Boron) mg/l	4.75294	438	2081.79	73.11
Co (Cobalt) mg/l	0.00036	1012	0.36432	72.09		Co (Cobalt) mg/l	0.00084	1012	0.85008	73.11
Mo (Molybdenum)	0.00898	442	3.96916	72.09		Mo (Molybdenum)	0.00875	442	3.8675	73.11
Sb (Antimony) mg/l	0.0004	601	0.2404	72.09		Sb (Antimony) mg/l	0.000431579	601	0.259379	73.11
Ba (Barium) mg/l	0.0110737	802	8.88109	72.09		Ba (Barium) mg/l	0.0109474	802	8.77979	73.11
Bi (Bismuth) mg/l	0.00029		0	72.09		Bi (Bismuth) mg/l	0.0001		0	73.11
Sn (Tin) mg/l	0.003	487	1.461	72.09		Sn (Tin) mg/l	0.003	487	1.461	73.11
			2156.62	72.09					3001.74	73.11
		EWQI	0.0334273					EWQI	0.0243559
High Tide 4				Port Yamba		Low Tide 4
Parameter	Ci	Tsi	Ci*Tsi	WQI		Parameter	Ci	Tsi	Ci*Tsi	WQI
Ag (silver) mg/l	0.00021	605	0.12705	83.41		Ag (silver) mg/l	0.00011	605	0.06655	74.6
Al (Aluminum) mg/l	0.042019	686	28.8251	83.41		Al (Aluminum) mg/l	0.251267	686	172.369	74.6
As (Arsenic) mg/l	0.00157	1672	2.62504	83.41		As (Arsenic) mg/l	0.00323	1672	5.40056	74.6
Cd (Cadmium) mg/l	8.42105e-05	1319	0.111074	83.41		Cd (Cadmium) mg/l	4.21053e-05	1319	0.0555368	74.6
Cr (Chromium) mg/l	0.00078	896	0.69888	83.41		Cr (Chromium) mg/l	0.00057	896	0.51072	74.6
Cu (coper) mg/l	0.0008	806	0.6448	83.41		Cu (coper) mg/l	0.00436	806	3.51416	74.6
Fe (Iron) mg/l	0.103663	0	0	83.41		Fe (Iron) mg/l	0.220474	0	0	74.6
Mn (Manganese) mg/l	0.00911	798	7.26978	83.41		Mn (Manganese) mg/l	0.00923	798	7.36554	74.6
Ni (Nickel) mg/l	<0.010	996	bd	83.41		Ni (Nickel) mg/l	<0.010	996	bd	74.6
Pb (Lead) mg/l	0.000126316	1529	0.193137	83.41		Pb (Lead) mg/l	0.000589474	1529	0.901305	74.6
Se (selenium) mg/l	<0.010	776	bd	83.41		Se (selenium) mg/l	<0.010	776	bd	74.6
Zn (zinc) mg/l	<0.010	915	bd	83.41		Zn (zinc) mg/l	<0.010	915	bd	74.6
Hg (Mercury) mg/l	-9e-05	1459	-0.13131	83.41		Hg (Mercury) mg/l	-5e-05	1459	-0.07295	74.6
Be (Beryllium) mg/l	9e-05	1031	0.09279	83.41		Be (Beryllium) mg/l	-3e-05	1031	-0.03093	74.6
V (Vanadium) mg/l	0.00406	650	2.639	83.41		V (Vanadium) mg/l	0.00479	650	3.1135	74.6
B (Boron) mg/l	4.73527	438	2074.05	83.41		B (Boron) mg/l	4.75501	438	2082.69	74.6
Co (Cobalt) mg/l	0.00028	1012	0.28336	83.41		Co (Cobalt) mg/l	0.00024	1012	0.24288	74.6
Mo (Molybdenum)	0.00795	442	3.5139	83.41		Mo (Molybdenum)	0.00921	442	4.07082	74.6
Sb (Antimony) mg/l	0.000473684	601	0.284684	83.41		Sb (Antimony) mg/l	0.000378947	601	0.227747	74.6
Ba (Barium) mg/l	0.0103579	802	8.30703	83.41		Ba (Barium) mg/l	0.0100842	802	8.08754	74.6
Bi (Bismuth) mg/l	0.00016		0	83.41		Bi (Bismuth) mg/l	9e-05		0	74.6
Sn (Tin) mg/l	0.003	487	1.461	83.41		Sn (Tin) mg/l	0.002	487	0.974	74.6
			2130.99	83.41					2289.49	74.6
		EWQI	0.0391414					EWQI	0.0325837
High Tide 5				Port Yamba		Low Tide 5
Parameter	Ci	Tsi	Ci*Tsi	WQI		Parameter	Ci	Tsi	Ci*Tsi	WQI
Ag (silver) mg/l	0.00015	605	0.09075	77.17		Ag (silver) mg/l	0.00058	605	0.3509	74.13
Al (Aluminum) mg/l	0.0384095	686	26.3489	77.17		Al (Aluminum) mg/l	0.1374	686	94.2564	74.13
As (Arsenic) mg/l	0.00293	1672	4.89896	77.17		As (Arsenic) mg/l	0.002645	1672	4.42244	74.13
Cd (Cadmium) mg/l	5.26316e-05	1319	0.0694211	77.17		Cd (Cadmium) mg/l	3.15789e-05	1319	0.0416526	74.13
Cr (Chromium) mg/l	0.00075	896	0.672	77.17		Cr (Chromium) mg/l	0.000875	896	0.784	74.13
Cu (coper) mg/l	0.00653	806	5.26318	77.17		Cu (coper) mg/l	0.04118	806	33.1911	74.13
Fe (Iron) mg/l	0.0768947	0	0	77.17		Fe (Iron) mg/l	0.158442	0	0	74.13
Mn (Manganese) mg/l	0.00935	798	7.4613	77.17		Mn (Manganese) mg/l	0.012715	798	10.1466	74.13
Ni (Nickel) mg/l	<0.010	996	bd	77.17		Ni (Nickel) mg/l	<0.010	996	bd	74.13
Pb (Lead) mg/l	0.000168421	1529	0.257516	77.17		Pb (Lead) mg/l	0.00102105	1529	1.56119	74.13
Se (selenium) mg/l	<0.010	776	bd	77.17		Se (selenium) mg/l	<0.010	776	bd	74.13
Zn (zinc) mg/l	<0.010	915	bd	77.17		Zn (zinc) mg/l	0.01271	915	11.6297	74.13
Hg (Mercury) mg/l	-2e-05	1459	-0.02918	77.17		Hg (Mercury) mg/l	-4e-05	1459	-0.05836	74.13
Be (Beryllium) mg/l	4e-05	1031	0.04124	77.17		Be (Beryllium) mg/l	-8.5e-05	1031	-0.087635	74.13
V (Vanadium) mg/l	0.0043	650	2.795	77.17		V (Vanadium) mg/l	0.00415	650	2.6975	74.13
B (Boron) mg/l	4.75389	438	2082.2	77.17		B (Boron) mg/l	4.6949	438	2056.37	74.13
Co (Cobalt) mg/l	0.0002	1012	0.2024	77.17		Co (Cobalt) mg/l	0.000145	1012	0.14674	74.13
Mo (Molybdenum)	0.00902	442	3.98684	77.17		Mo (Molybdenum)	0.009775	442	4.32055	74.13
Sb (Antimony) mg/l	0.000231579	601	0.139179	77.17		Sb (Antimony) mg/l	0.000315789	601	0.189789	74.13
Ba (Barium) mg/l	0.0105474	802	8.45899	77.17		Ba (Barium) mg/l	0.00952632	802	7.64011	74.13
Bi (Bismuth) mg/l	0.00017		0	77.17		Bi (Bismuth) mg/l	0.00049		0	74.13
Sn (Tin) mg/l	0.003	487	1.461	77.17		Sn (Tin) mg/l	0.002	487	0.974	74.13
			2144.32	77.17					2228.57	74.13
		EWQI	0.0359881					EWQI	0.0332634
High Tide 1				Port Eden		Low Tide 1
Parameter	Ci	Tsi	Ci*Tsi	WQI		Parameter	Ci	Tsi	Ci*Tsi	WQI
Ag (silver) mg/l	0.00056	605	0.3388	74.51		Ag (silver) mg/l	0.00011	605	0.06655	47.62
Al (Aluminum) mg/l	<0.010	686	bd	74.51		Al (Aluminum) mg/l	<0.010	686	bd	47.62
As (Arsenic) mg/l	0.00213	1672	3.56136	74.51		As (Arsenic) mg/l	0.02892	1672	48.3542	47.62
Cd (Cadmium) mg/l	6e-05	1319	0.07914	74.51		Cd (Cadmium) mg/l	0.00749	1319	9.87931	47.62
Cr (Chromium) mg/l	0.00076	896	0.68096	74.51		Cr (Chromium) mg/l	0.00017	896	0.15232	47.62
Cu (coper) mg/l	<0.010	806	bd	74.51		Cu (coper) mg/l	<0.010	806	bd	47.62
Fe (Iron) mg/l	<0.010	0	bd	74.51		Fe (Iron) mg/l	0.5074	0	0	47.62
Mn (Manganese) mg/l	0.00153684	798	1.2264	74.51		Mn (Manganese) mg/l	0.0508737	798	40.5972	47.62
Ni (Nickel) mg/l	0.00033	996	0.32868	74.51		Ni (Nickel) mg/l	0.0089	996	8.8644	47.62
Pb (Lead) mg/l	0.00018	1529	0.27522	74.51		Pb (Lead) mg/l	0.00063	1529	0.96327	47.62
Se (selenium) mg/l	<0.010	776	bd	74.51		Se (selenium) mg/l	<0.010	776	bd	47.62
Zn (zinc) mg/l	0.00307	915	2.80905	74.51		Zn (zinc) mg/l	0.02869	915	26.2513	47.62
Hg (Mercury) mg/l	3e-05	1459	0.04377	74.51		Hg (Mercury) mg/l	-0.00022	1459	-0.32098	47.62
Be (Beryllium) mg/l	-7e-05	1031	-0.07217	74.51		Be (Beryllium) mg/l	0.00082	1031	0.84542	47.62
V (Vanadium) mg/l	0.00410526	650	2.66842	74.51		V (Vanadium) mg/l	0.00357895	650	2.32632	47.62
B (Boron) mg/l	4.36475	438	1911.76	74.51		B (Boron) mg/l	3.98943	438	1747.37	47.62
Co (Cobalt) mg/l	2.10526e-05	1012	0.0213053	74.51		Co (Cobalt) mg/l	0.00155789	1012	1.57659	47.62
Mo (Molybdenum)	0.00773	442	3.41666	74.51		Mo (Molybdenum)	0.00807	442	3.56694	47.62
Sb (Antimony) mg/l	<0.010	601	bd	74.51		Sb (Antimony) mg/l	<0.010	601	bd	47.62
Ba (Barium) mg/l	0.00562	802	4.50724	74.51		Ba (Barium) mg/l	0.02918	802	23.4024	47.62
Bi (Bismuth) mg/l	0.00017		0	74.51		Bi (Bismuth) mg/l	4e-05		0	47.62
Sn (Tin) mg/l	0.001	487	0.487	74.51		Sn (Tin) mg/l	0.001	487	0.487	47.62
			1932.13	74.51					1914.38	47.62
		EWQI	0.0385636					EWQI	0.0248749
High Tide 2				Port Eden		Low Tide 2
Parameter	Ci	Tsi	Ci*Tsi	WQI		Parameter	Ci	Tsi	Ci*Tsi	WQI
Ag (silver) mg/l	0.00015	605	0.09075	76.06		Ag (silver) mg/l	-2e-05	605	-0.0121	56.03
Al (Aluminum) mg/l	<0.010	686	bd	76.06		Al (Aluminum) mg/l	0.01556	686	10.6742	56.03
As (Arsenic) mg/l	0.00151	1672	2.52472	76.06		As (Arsenic) mg/l	0.00565	1672	9.4468	56.03
Cd (Cadmium) mg/l	1e-05	1319	0.01319	76.06		Cd (Cadmium) mg/l	0.00095	1319	1.25305	56.03
Cr (Chromium) mg/l	0.00042	896	0.37632	76.06		Cr (Chromium) mg/l	0.00043	896	0.38528	56.03
Cu (coper) mg/l	<0.010	806	bd	76.06		Cu (coper) mg/l	<0.010	806	bd	56.03
Fe (Iron) mg/l	<0.010	0	bd	76.06		Fe (Iron) mg/l	0.0608444	0	0	56.03
Mn (Manganese) mg/l	0.000694737	798	0.5544	76.06		Mn (Manganese) mg/l	0.0135684	798	10.8276	56.03
Ni (Nickel) mg/l	0.00036	996	0.35856	76.06		Ni (Nickel) mg/l	0.00151	996	1.50396	56.03
Pb (Lead) mg/l	0.00013	1529	0.19877	76.06		Pb (Lead) mg/l	0.00011	1529	0.16819	56.03
Se (selenium) mg/l	<0.010	776	bd	76.06		Se (selenium) mg/l	<0.010	776	bd	56.03
Zn (zinc) mg/l	0.00211	915	1.93065	76.06		Zn (zinc) mg/l	0.00761	915	6.96315	56.03
Hg (Mercury) mg/l	-0.00023	1459	-0.33557	76.06		Hg (Mercury) mg/l	-0.00042	1459	-0.61278	56.03
Be (Beryllium) mg/l	-2e-05	1031	-0.02062	76.06		Be (Beryllium) mg/l	0.0006	1031	0.6186	56.03
V (Vanadium) mg/l	0.00385263	650	2.50421	76.06		V (Vanadium) mg/l	0.00409474	650	2.66158	56.03
B (Boron) mg/l	4.57004	438	2001.68	76.06		B (Boron) mg/l	4.45302	438	1950.42	56.03
Co (Cobalt) mg/l	2.10526e-05	1012	0.0213053	76.06		Co (Cobalt) mg/l	0.000315789	1012	0.319579	56.03
Mo (Molybdenum)	0.00884	442	3.90728	76.06		Mo (Molybdenum)	0.00836	442	3.69512	56.03
Sb (Antimony) mg/l	<0.010	601	bd	76.06		Sb (Antimony) mg/l	<0.010	601	bd	56.03
Ba (Barium) mg/l	0.00564	802	4.52328	76.06		Ba (Barium) mg/l	0.00919	802	7.37038	56.03
Bi (Bismuth) mg/l	0.00014		0	76.06		Bi (Bismuth) mg/l	5e-05		0	56.03
Sn (Tin) mg/l	0.001	487	0.487	76.06		Sn (Tin) mg/l	0.001	487	0.487	56.03
			2018.81	76.06					2006.17	56.03
		EWQI	0.0376756					EWQI	0.0279288
High Tide 3				Port Eden		Low Tide 3
Parameter	Ci	Tsi	Ci*Tsi	WQI		Parameter	Ci	Tsi	Ci*Tsi	WQI
Ag (silver) mg/l	0.00012	605	0.0726	76.02		Ag (silver) mg/l	-7e-05	605	-0.04235	52.28
Al (Aluminum) mg/l	<0.010	686	bd	76.02		Al (Aluminum) mg/l	<0.010	686	bd	52.28
As (Arsenic) mg/l	0.00344	1672	5.75168	76.02		As (Arsenic) mg/l	0.00627	1672	10.4834	52.28
Cd (Cadmium) mg/l	6e-05	1319	0.07914	76.02		Cd (Cadmium) mg/l	0.00076	1319	1.00244	52.28
Cr (Chromium) mg/l	0.00025	896	0.224	76.02		Cr (Chromium) mg/l	0.00034	896	0.30464	52.28
Cu (coper) mg/l	<0.010	806	bd	76.02		Cu (coper) mg/l	<0.010	806	bd	52.28
Fe (Iron) mg/l	<0.010	0	bd	76.02		Fe (Iron) mg/l	0.0939111	0	0	52.28
Mn (Manganese) mg/l	0.001	798	0.798	76.02		Mn (Manganese) mg/l	0.00908421	798	7.2492	52.28
Ni (Nickel) mg/l	0.00029	996	0.28884	76.02		Ni (Nickel) mg/l	0.00164	996	1.63344	52.28
Pb (Lead) mg/l	0.00015	1529	0.22935	76.02		Pb (Lead) mg/l	0.00051	1529	0.77979	52.28
Se (selenium) mg/l	<0.010	776	bd	76.02		Se (selenium) mg/l	<0.010	776	bd	52.28
Zn (zinc) mg/l	0.00227	915	2.07705	76.02		Zn (zinc) mg/l	0.00912	915	8.3448	52.28
Hg (Mercury) mg/l	-0.00027	1459	-0.39393	76.02		Hg (Mercury) mg/l	-0.00032	1459	-0.46688	52.28
Be (Beryllium) mg/l	-4e-05	1031	-0.04124	76.02		Be (Beryllium) mg/l	0.0004	1031	0.4124	52.28
V (Vanadium) mg/l	0.00436842	650	2.83947	76.02		V (Vanadium) mg/l	0.00369474	650	2.40158	52.28
B (Boron) mg/l	4.38337	438	1919.92	76.02		B (Boron) mg/l	4.34473	438	1902.99	52.28
Co (Cobalt) mg/l	3.15789e-05	1012	0.0319579	76.02		Co (Cobalt) mg/l	0.000231579	1012	0.234358	52.28
Mo (Molybdenum)	0.00849	442	3.75258	76.02		Mo (Molybdenum)	0.00944	442	4.17248	52.28
Sb (Antimony) mg/l	<0.010	601	bd	76.02		Sb (Antimony) mg/l	<0.010	601	bd	52.28
Ba (Barium) mg/l	0.00555	802	4.4511	76.02		Ba (Barium) mg/l	0.00847	802	6.79294	52.28
Bi (Bismuth) mg/l	8e-05		0	76.02		Bi (Bismuth) mg/l	6e-05		0	52.28
Sn (Tin) mg/l	0.001	487	0.487	76.02		Sn (Tin) mg/l	0.001	487	0.487	52.28
			1940.56	76.02					1946.78	52.28
		EWQI	0.0391742					EWQI	0.0268546
High Tide 4				Port Eden		Low Tide 4
Parameter	Ci	Tsi	Ci*Tsi	WQI		Parameter	Ci	Tsi	Ci*Tsi	WQI
Ag (silver) mg/l	9e-05	605	0.05445	76.46		Ag (silver) mg/l	-4e-05	605	-0.0242	84.21
Al (Aluminum) mg/l	<0.010	686	bd	76.46		Al (Aluminum) mg/l	0.01295	686	8.8837	84.21
As (Arsenic) mg/l	0.00223	1672	3.72856	76.46		As (Arsenic) mg/l	0.00153	1672	2.55816	84.21
Cd (Cadmium) mg/l	4e-05	1319	0.05276	76.46		Cd (Cadmium) mg/l	8e-05	1319	0.10552	84.21
Cr (Chromium) mg/l	0.00027	896	0.24192	76.46		Cr (Chromium) mg/l	5e-05	896	0.0448	84.21
Cu (coper) mg/l	<0.010	806	bd	76.46		Cu (coper) mg/l	<0.010	806	bd	84.21
Fe (Iron) mg/l	<0.010	0	bd	76.46		Fe (Iron) mg/l	<0.010	0	bd	84.21
Mn (Manganese) mg/l	0.00117895	798	0.9408	76.46		Mn (Manganese) mg/l	0.00125263	798	0.9996	84.21
Ni (Nickel) mg/l	0.00028	996	0.27888	76.46		Ni (Nickel) mg/l	0.00025	996	0.249	84.21
Pb (Lead) mg/l	0.00011	1529	0.16819	76.46		Pb (Lead) mg/l	4e-05	1529	0.06116	84.21
Se (selenium) mg/l	<0.010	776	bd	76.46		Se (selenium) mg/l	<0.010	776	bd	84.21
Zn (zinc) mg/l	0.00149	915	1.36335	76.46		Zn (zinc) mg/l	0.00574	915	5.2521	84.21
Hg (Mercury) mg/l	-0.00022	1459	-0.32098	76.46		Hg (Mercury) mg/l	-0.0002	1459	-0.2918	84.21
Be (Beryllium) mg/l	-2e-05	1031	-0.02062	76.46		Be (Beryllium) mg/l	-4e-05	1031	-0.04124	84.21
V (Vanadium) mg/l	0.00457895	650	2.97632	76.46		V (Vanadium) mg/l	0.00409474	650	2.66158	84.21
B (Boron) mg/l	4.44325	438	1946.14	76.46		B (Boron) mg/l	4.41891	438	1935.48	84.21
Co (Cobalt) mg/l	4.21053e-05	1012	0.0426105	76.46		Co (Cobalt) mg/l	5.26316e-05	1012	0.0532632	84.21
Mo (Molybdenum)	0.00995	442	4.3979	76.46		Mo (Molybdenum)	0.00863	442	3.81446	84.21
Sb (Antimony) mg/l	<0.010	601	bd	76.46		Sb (Antimony) mg/l	<0.010	601	bd	84.21
Ba (Barium) mg/l	0.00528	802	4.23456	76.46		Ba (Barium) mg/l	0.00579	802	4.64358	84.21
Bi (Bismuth) mg/l	0.0001		0	76.46		Bi (Bismuth) mg/l	5e-05		0	84.21
Sn (Tin) mg/l	0.001	487	0.487	76.46		Sn (Tin) mg/l	0.001	487	0.487	84.21
			1964.77	76.46					1964.94	84.21
		EWQI	0.0389155					EWQI	0.0428563
High Tide 5				Port Eden		Low Tide 5
Parameter	Ci	Tsi	Ci*Tsi	WQI		Parameter	Ci	Tsi	Ci*Tsi	WQI
Ag (silver) mg/l	1e-05	605	0.00605	73.54		Ag (silver) mg/l	-3e-05	605	-0.01815	75.5
Al (Aluminum) mg/l	<0.010	686	bd	73.54		Al (Aluminum) mg/l	<0.010	686	bd	75.5
As (Arsenic) mg/l	0.00295	1672	4.9324	73.54		As (Arsenic) mg/l	0.00411	1672	6.87192	75.5
Cd (Cadmium) mg/l	0.00023	1319	0.30337	73.54		Cd (Cadmium) mg/l	0.00084	1319	1.10796	75.5
Cr (Chromium) mg/l	0.00049	896	0.43904	73.54		Cr (Chromium) mg/l	0.00011	896	0.09856	75.5
Cu (coper) mg/l	<0.010	806	bd	73.54		Cu (coper) mg/l	<0.010	806	bd	75.5
Fe (Iron) mg/l	<0.010	0	bd	73.54		Fe (Iron) mg/l	0.0327444	0	0	75.5
Mn (Manganese) mg/l	0.00222105	798	1.7724	73.54		Mn (Manganese) mg/l	0.00688421	798	5.4936	75.5
Ni (Nickel) mg/l	0.00031	996	0.30876	73.54		Ni (Nickel) mg/l	0.00156	996	1.55376	75.5
Pb (Lead) mg/l	4e-05	1529	0.06116	73.54		Pb (Lead) mg/l	0.0001	1529	0.1529	75.5
Se (selenium) mg/l	<0.010	776	bd	73.54		Se (selenium) mg/l	<0.010	776	bd	75.5
Zn (zinc) mg/l	0.00113	915	1.03395	73.54		Zn (zinc) mg/l	0.00265	915	2.42475	75.5
Hg (Mercury) mg/l	-0.00027	1459	-0.39393	73.54		Hg (Mercury) mg/l	-0.00023	1459	-0.33557	75.5
Be (Beryllium) mg/l	0	1031	0	73.54		Be (Beryllium) mg/l	0.00046	1031	0.47426	75.5
V (Vanadium) mg/l	0.00377895	650	2.45632	73.54		V (Vanadium) mg/l	0.00418947	650	2.72316	75.5
B (Boron) mg/l	4.32472	438	1894.23	73.54		B (Boron) mg/l	4.25942	438	1865.63	75.5
Co (Cobalt) mg/l	0.000105263	1012	0.106526	73.54		Co (Cobalt) mg/l	0.000294737	1012	0.298274	75.5
Mo (Molybdenum)	0.00936	442	4.13712	73.54		Mo (Molybdenum)	0.00838	442	3.70396	75.5
Sb (Antimony) mg/l	<0.010	601	bd	73.54		Sb (Antimony) mg/l	<0.010	601	bd	75.5
Ba (Barium) mg/l	0.00572	802	4.58744	73.54		Ba (Barium) mg/l	0.00757	802	6.07114	75.5
Bi (Bismuth) mg/l	9e-05		0	73.54		Bi (Bismuth) mg/l	4e-05		0	75.5
Sn (Tin) mg/l	0.001	487	0.487	73.54		Sn (Tin) mg/l	0.001	487	0.487	75.5
			1914.47	73.54					1896.73	75.5
		EWQI	0.0384128					EWQI	0.0398053
